# Supplementary material for: Home ranges and movements of resident graylag geese (Anser anser) in breeding and winter habitats in Bavaria, South Germany
Source: PLoS One. 2018 Sep 17;13(9):e0202443. doi: 10.1371/journal.pone.0202443 (PMC6141066; doi:10.1371/journal.pone.0202443)
Supplement: S1 File — (XLS) [file pone.0202443.s001.xls]

## Sheet: SPSS-Pool
UTC_Date	UTC_Time	Latitude	Longitude	Heigth	Habitat	Monat	Jahr	Zeit	ID	Ort
2011-06-11	1899-12-31 07:00:48	49.1471	10.7016	460.99	1	6	2011	1	8849	1
2011-06-11	1899-12-31 11:00:07	49.1488	10.7028	470.7	1	6	2011	2	8849	1
2011-06-12	1899-12-31 07:00:54	49.1476	10.7024	463.48	1	6	2011	1	8849	1
2011-06-12	1899-12-31 11:00:54	49.1474	10.7023	461.11	1	6	2011	2	8849	1
2011-06-12	1899-12-31 15:00:58	49.1472	10.7023	467.32	1	6	2011	3	8849	1
2011-06-13	1899-12-31 11:00:41	49.1476	10.7023	464.21	1	6	2011	2	8849	1
2011-06-13	1899-12-31 15:00:54	49.1463	10.7007	468.63	1	6	2011	3	8849	1
2011-06-14	1899-12-31 11:01:47	49.1469	10.7018	457.89	1	6	2011	2	8849	1
2011-06-14	1899-12-31 15:00:52	49.1473	10.7021	467.34	1	6	2011	3	8849	1
2011-06-15	1899-12-31 11:00:24	49.1472	10.7021	466.24	1	6	2011	2	8849	1
2011-06-16	1899-12-31 15:00:53	49.1472	10.7017	463.27	1	6	2011	3	8849	1
2011-06-17	1899-12-31 15:00:54	49.1473	10.7022	466.18	1	6	2011	3	8849	1
2011-06-18	1899-12-31 11:00:11	49.1479	10.7022	465.43	1	6	2011	2	8849	1
2011-06-18	1899-12-31 15:00:23	49.1471	10.7017	463.87	1	6	2011	3	8849	1
2011-06-19	1899-12-31 07:00:23	49.1475	10.7023	462.49	1	6	2011	1	8849	1
2011-06-19	1899-12-31 15:00:54	49.1488	10.7028	464.11	1	6	2011	3	8849	1
2011-06-20	1899-12-31 11:00:41	49.1476	10.7024	465.75	1	6	2011	2	8849	1
2011-06-20	1899-12-31 15:00:48	49.1472	10.7022	464.05	1	6	2011	3	8849	1
2011-06-21	1899-12-31 15:00:23	49.1488	10.7028	463.18	1	6	2011	3	8849	1
2011-06-23	1899-12-31 11:00:48	49.1478	10.7019	460.2	1	6	2011	2	8849	1
2011-06-24	1899-12-31 07:00:42	49.1489	10.7012	462.18	1	6	2011	1	8849	1
2011-06-24	1899-12-31 11:00:53	49.1477	10.7021	460.98	1	6	2011	2	8849	1
2011-06-24	1899-12-31 15:00:49	49.1474	10.7021	462.11	1	6	2011	3	8849	1
2011-06-25	1899-12-31 11:00:10	49.1495	10.7021	462.56	1	6	2011	2	8849	1
2011-06-25	1899-12-31 15:00:45	49.1458	10.7015	469.14	1	6	2011	3	8849	1
2011-06-26	1899-12-31 07:00:42	49.1493	10.7054	461.51	1	6	2011	1	8849	1
2011-06-26	1899-12-31 11:00:54	49.1454	10.7012	467.02	1	6	2011	2	8849	1
2011-06-26	1899-12-31 15:00:54	49.1472	10.7021	464.2	1	6	2011	3	8849	1
2011-06-28	1899-12-31 07:00:48	49.15	10.7026	469.48	1	6	2011	1	8849	1
2011-06-28	1899-12-31 15:00:53	49.1492	10.7061	459.08	1	6	2011	3	8849	1
2011-06-29	1899-12-31 11:00:41	49.1493	10.7036	463.39	1	6	2011	2	8849	1
2011-06-29	1899-12-31 15:00:42	49.148	10.7021	461.22	1	6	2011	3	8849	1
2011-06-30	1899-12-31 07:00:51	49.1486	10.7	463.38	1	6	2011	1	8849	1
2011-06-30	1899-12-31 15:00:48	49.1478	10.7024	460.57	1	6	2011	3	8849	1
2011-07-01	1899-12-31 15:00:42	49.1459	10.7016	460.98	1	7	2011	3	8849	1
2011-07-08	1899-12-31 11:00:54	49.1388	10.6961	463.97	1	7	2011	2	8849	1
2011-08-01	1899-12-31 07:00:55	48.1267	11.5331	572.79	1	8	2011	1	8849	4
2011-08-01	1899-12-31 11:00:53	48.1261	11.5336	581.33	1	8	2011	2	8849	4
2011-08-01	1899-12-31 15:00:54	48.1263	11.5337	579.73	1	8	2011	3	8849	4
2011-08-01	1899-12-31 23:00:54	48.1249	11.5307	577.32	1	8	2011	4	8849	4
2011-08-03	1899-12-31 15:00:02	48.1124	11.6382	579.75	1	8	2011	3	8849	4
2011-08-04	1899-12-31 15:00:48	48.1142	11.6329	573.72	1	8	2011	3	8849	4
2011-08-05	1899-12-31 07:00:47	48.1123	11.6392	580.54	1	8	2011	1	8849	4
2011-08-06	1899-12-31 11:00:48	48.1134	11.6335	590.4	1	8	2011	2	8849	4
2011-08-07	1899-12-31 07:00:54	48.1124	11.6359	576.92	1	8	2011	1	8849	4
2011-08-07	1899-12-31 11:00:43	48.1137	11.6331	576.36	1	8	2011	2	8849	4
2011-08-07	1899-12-31 15:00:48	48.1124	11.6359	582.06	1	8	2011	3	8849	4
2011-08-08	1899-12-31 07:00:48	48.1125	11.6381	578.72	1	8	2011	1	8849	4
2011-08-08	1899-12-31 11:00:53	48.1136	11.6336	574.03	1	8	2011	2	8849	4
2011-08-08	1899-12-31 15:00:54	48.1137	11.6336	581.88	1	8	2011	3	8849	4
2011-08-09	1899-12-31 07:00:53	48.1125	11.6357	578.09	1	8	2011	1	8849	4
2011-08-11	1899-12-31 11:00:48	48.1142	11.633	577.64	1	8	2011	2	8849	4
2011-08-13	1899-12-31 07:00:42	48.1124	11.6386	576.6	1	8	2011	1	8849	4
2011-08-13	1899-12-31 11:00:18	48.1131	11.6354	573.45	1	8	2011	2	8849	4
2011-08-13	1899-12-31 23:00:10	48.1127	11.6363	574.23	1	8	2011	4	8849	4
2011-08-15	1899-12-31 11:00:49	48.1122	11.6386	578.67	1	8	2011	2	8849	4
2011-08-16	1899-12-31 07:00:44	48.1123	11.6393	582.45	1	8	2011	1	8849	4
2011-08-17	1899-12-31 07:00:47	48.1123	11.6393	576.36	1	8	2011	1	8849	4
2011-08-17	1899-12-31 11:00:46	48.1153	11.6354	576.71	1	8	2011	2	8849	4
2011-08-19	1899-12-31 11:00:48	48.1125	11.6369	578.64	1	8	2011	2	8849	4
2011-08-20	1899-12-31 11:00:24	48.1121	11.6379	582.32	1	8	2011	2	8849	4
2011-08-21	1899-12-31 11:00:54	48.1123	11.6369	578.41	1	8	2011	2	8849	4
2011-08-21	1899-12-31 15:00:51	48.1124	11.6362	577.38	1	8	2011	3	8849	4
2011-08-22	1899-12-31 11:00:42	48.1135	11.6328	582	1	8	2011	2	8849	4
2011-08-22	1899-12-31 15:00:41	48.1144	11.633	575.55	1	8	2011	3	8849	4
2011-08-24	1899-12-31 11:00:31	48.1139	11.6334	576.08	1	8	2011	2	8849	4
2011-08-25	1899-12-31 11:00:48	48.1138	11.6337	576.33	1	8	2011	2	8849	4
2011-08-25	1899-12-31 15:00:48	48.1124	11.6358	582.95	1	8	2011	3	8849	4
2011-08-26	1899-12-31 15:00:54	48.1126	11.6364	582.82	1	8	2011	3	8849	4
2011-08-28	1899-12-31 11:00:23	48.1125	11.6352	577.59	1	8	2011	2	8849	4
2011-08-29	1899-12-31 11:00:47	48.1139	11.6334	578.09	1	8	2011	2	8849	4
2011-08-29	1899-12-31 15:00:54	48.1139	11.6328	575.56	1	8	2011	3	8849	4
2011-09-04	1899-12-31 11:00:54	48.1256	11.5324	581.74	1	9	2011	2	8849	4
2011-09-05	1899-12-31 15:00:45	48.1255	11.5328	579.75	1	9	2011	3	8849	4
2011-09-06	1899-12-31 07:00:41	48.1273	11.5333	570.52	1	9	2011	1	8849	4
2011-09-06	1899-12-31 15:00:54	48.1263	11.5337	580.36	1	9	2011	3	8849	4
2011-09-08	1899-12-31 07:00:54	48.1251	11.5323	578.49	1	9	2011	1	8849	4
2011-09-09	1899-12-31 07:00:43	48.1246	11.5294	582.4	1	9	2011	1	8849	4
2011-09-09	1899-12-31 15:00:48	48.1266	11.5338	580	1	9	2011	3	8849	4
2011-09-10	1899-12-31 07:00:48	48.1244	11.5297	570.61	1	9	2011	1	8849	4
2011-09-10	1899-12-31 15:00:41	48.1265	11.5339	579.28	1	9	2011	3	8849	4
2011-09-11	1899-12-31 11:01:41	48.1251	11.5318	567.5	1	9	2011	2	8849	4
2011-09-11	1899-12-31 15:01:18	48.1264	11.5339	576.99	1	9	2011	3	8849	4
2011-09-12	1899-12-31 07:01:18	48.1242	11.5298	565	1	9	2011	1	8849	4
2011-09-12	1899-12-31 15:00:53	48.1245	11.5286	575.06	1	9	2011	3	8849	4
2011-09-13	1899-12-31 15:00:23	48.1263	11.5336	572.45	1	9	2011	3	8849	4
2011-09-14	1899-12-31 07:00:49	48.1268	11.5338	582.65	1	9	2011	1	8849	4
2011-09-14	1899-12-31 11:00:42	48.1245	11.5291	578	1	9	2011	2	8849	4
2011-09-15	1899-12-31 07:00:41	48.1239	11.5295	575.91	1	9	2011	1	8849	4
2011-09-15	1899-12-31 15:00:46	48.1243	11.53	576.63	1	9	2011	3	8849	4
2011-09-16	1899-12-31 07:00:55	48.1241	11.529	579.87	1	9	2011	1	8849	4
2011-09-16	1899-12-31 11:01:24	48.125	11.5319	580.95	1	9	2011	2	8849	4
2011-09-17	1899-12-31 07:00:14	48.1241	11.5299	578.69	1	9	2011	1	8849	4
2011-09-17	1899-12-31 11:00:07	48.1253	11.5299	583.78	1	9	2011	2	8849	4
2011-09-17	1899-12-31 15:00:48	48.1245	11.5285	580.03	1	9	2011	3	8849	4
2011-09-17	1899-12-31 23:00:16	48.1253	11.5286	573.55	1	9	2011	4	8849	4
2011-09-18	1899-12-31 07:00:42	48.1244	11.5289	580.08	1	9	2011	1	8849	4
2011-09-18	1899-12-31 11:00:42	48.1245	11.5297	563.25	1	9	2011	2	8849	4
2011-09-19	1899-12-31 11:01:44	48.1243	11.5307	546.22	1	9	2011	2	8849	4
2011-09-19	1899-12-31 15:00:41	48.1244	11.5313	569.31	1	9	2011	3	8849	4
2011-09-20	1899-12-31 07:01:24	48.1242	11.5308	573.45	1	9	2011	1	8849	4
2011-09-21	1899-12-31 11:01:12	48.1251	11.5318	568.68	1	9	2011	2	8849	4
2011-09-22	1899-12-31 11:00:54	48.1255	11.5322	567.74	1	9	2011	2	8849	4
2011-09-22	1899-12-31 15:00:47	48.1262	11.5336	579.03	1	9	2011	3	8849	4
2011-09-23	1899-12-31 15:01:17	48.1253	11.5322	566.74	1	9	2011	3	8849	4
2011-09-24	1899-12-31 15:00:24	48.1261	11.534	574.19	1	9	2011	3	8849	4
2011-09-25	1899-12-31 07:01:18	48.1243	11.5311	580.62	1	9	2011	1	8849	4
2011-09-25	1899-12-31 11:00:57	48.1249	11.5279	552.85	1	9	2011	2	8849	4
2011-09-25	1899-12-31 15:00:48	48.1245	11.5288	575.31	1	9	2011	3	8849	4
2011-09-26	1899-12-31 15:00:41	48.1261	11.5343	570.42	1	9	2011	3	8849	4
2011-09-26	1899-12-31 23:00:48	48.1252	11.5289	570.14	1	9	2011	4	8849	4
2011-09-27	1899-12-31 07:01:42	48.1251	11.532	567.18	1	9	2011	1	8849	4
2011-09-27	1899-12-31 11:00:53	48.1256	11.5326	566.61	1	9	2011	2	8849	4
2011-09-28	1899-12-31 11:00:42	48.1267	11.5331	570.92	1	9	2011	2	8849	4
2011-09-28	1899-12-31 15:00:12	48.1258	11.5317	575.66	1	9	2011	3	8849	4
2011-09-28	1899-12-31 23:00:42	48.1251	11.5286	571.42	1	9	2011	4	8849	4
2011-09-29	1899-12-31 15:00:48	48.1246	11.531	569.19	1	9	2011	3	8849	4
2011-09-30	1899-12-31 07:01:47	48.1246	11.5308	568.64	1	9	2011	1	8849	4
2011-10-01	1899-12-31 11:01:06	48.1251	11.528	583.6	1	10	2011	2	8849	4
2011-10-02	1899-12-31 11:01:36	48.1258	11.5332	561.6	1	10	2011	2	8849	4
2011-10-02	1899-12-31 15:01:19	48.1249	11.5311	576.54	1	10	2011	3	8849	4
2011-10-03	1899-12-31 11:00:54	48.1243	11.5302	571.78	1	10	2011	2	8849	4
2011-10-03	1899-12-31 15:01:24	48.125	11.5282	573.08	1	10	2011	3	8849	4
2011-10-03	1899-12-31 23:00:48	48.125	11.5284	584.41	1	10	2011	4	8849	4
2011-10-04	1899-12-31 23:00:42	48.1251	11.5285	575.12	1	10	2011	4	8849	4
2011-10-05	1899-12-31 07:00:42	48.1252	11.5315	577.3	1	10	2011	1	8849	4
2011-10-05	1899-12-31 11:00:16	48.1246	11.5311	581.17	1	10	2011	2	8849	4
2011-10-06	1899-12-31 07:01:28	48.1245	11.5312	572.19	1	10	2011	1	8849	4
2011-10-06	1899-12-31 11:00:54	48.1246	11.5311	575.47	1	10	2011	2	8849	4
2011-10-06	1899-12-31 15:00:54	48.1253	11.5321	575.76	1	10	2011	3	8849	4
2011-10-07	1899-12-31 07:01:42	48.1246	11.531	585.56	1	10	2011	1	8849	4
2011-10-07	1899-12-31 11:01:24	48.1252	11.5316	577.98	1	10	2011	2	8849	4
2011-10-07	1899-12-31 15:01:18	48.1253	11.5317	567.24	1	10	2011	3	8849	4
2011-10-08	1899-12-31 07:00:48	48.1251	11.528	575.6	1	10	2011	1	8849	4
2011-10-08	1899-12-31 11:00:54	48.1253	11.532	548.28	1	10	2011	2	8849	4
2011-10-09	1899-12-31 15:00:23	48.1265	11.5335	577.64	1	10	2011	3	8849	4
2011-10-11	1899-12-31 07:02:11	48.1251	11.5316	577.1	1	10	2011	1	8849	4
2011-10-11	1899-12-31 11:00:26	48.1263	11.5338	563.54	1	10	2011	2	8849	4
2011-10-12	1899-12-31 15:00:07	48.1252	11.5318	575.2	1	10	2011	3	8849	4
2011-10-14	1899-12-31 11:00:49	48.1262	11.5337	572.47	1	10	2011	2	8849	4
2011-10-14	1899-12-31 15:00:42	48.1265	11.5341	576.75	1	10	2011	3	8849	4
2011-10-15	1899-12-31 07:01:39	48.1258	11.5316	578.61	1	10	2011	1	8849	4
2011-10-15	1899-12-31 11:00:54	48.1262	11.5343	579.43	1	10	2011	2	8849	4
2011-10-15	1899-12-31 15:00:48	48.1263	11.5342	581.85	1	10	2011	3	8849	4
2011-10-22	1899-12-31 11:00:54	48.1259	11.5338	558.73	1	10	2011	2	8849	4
2011-10-22	1899-12-31 23:00:23	48.1248	11.528	569.46	1	10	2011	4	8849	4
2011-10-25	1899-12-31 11:00:23	48.1269	11.533	572.51	1	10	2011	2	8849	4
2011-10-26	1899-12-31 23:00:49	48.1246	11.5283	561.22	1	10	2011	4	8849	4
2011-10-29	1899-12-31 23:00:48	48.1252	11.5295	571.49	1	10	2011	4	8849	4
2011-10-31	1899-12-31 23:00:55	48.1247	11.5278	584.7	1	10	2011	4	8849	4
2011-11-01	1899-12-31 11:00:48	48.1248	11.5291	571.23	1	11	2011	2	8849	4
2011-11-02	1899-12-31 11:00:48	48.1257	11.5325	585.58	1	11	2011	2	8849	4
2011-11-02	1899-12-31 23:00:23	48.1253	11.5299	584.2	1	11	2011	4	8849	4
2011-11-03	1899-12-31 23:01:12	48.1252	11.5288	571	1	11	2011	4	8849	4
2011-11-05	1899-12-31 23:00:54	48.1259	11.5326	577.64	1	11	2011	4	8849	4
2011-11-07	1899-12-31 23:01:24	48.122	11.5118	593.77	1	11	2011	4	8849	4
2011-11-10	1899-12-31 11:00:51	48.1248	11.5287	572.73	1	11	2011	2	8849	4
2011-11-11	1899-12-31 23:01:22	48.1253	11.5292	578.52	1	11	2011	4	8849	4
2011-11-13	1899-12-31 11:00:24	48.1249	11.5279	578.73	1	11	2011	2	8849	4
2011-11-17	1899-12-31 11:00:22	48.1249	11.5304	572.34	1	11	2011	2	8849	4
2011-11-21	1899-12-31 23:01:12	48.1252	11.5287	554.68	1	11	2011	4	8849	4
2011-11-29	1899-12-31 23:01:12	48.1251	11.5286	582.9	1	11	2011	4	8849	4
2011-11-30	1899-12-31 23:01:12	48.1248	11.528	571.33	1	11	2011	4	8849	4
2011-12-01	1899-12-31 23:00:23	48.1249	11.5302	559.89	1	12	2011	4	8849	4
2011-12-02	1899-12-31 23:01:18	48.125	11.5283	570.68	1	12	2011	4	8849	4
2011-12-07	1899-12-31 23:01:18	48.1252	11.5289	576.93	1	12	2011	4	8849	4
2011-06-11	1899-12-31 15:01:24	49.1483	10.708	462.75	2	6	2011	3	8849	1
2011-06-13	1899-12-31 07:00:48	49.1469	10.708	460.44	2	6	2011	1	8849	1
2011-06-14	1899-12-31 07:01:14	49.1468	10.7101	461.81	2	6	2011	1	8849	1
2011-06-15	1899-12-31 07:00:08	49.1456	10.7096	464.06	2	6	2011	1	8849	1
2011-06-16	1899-12-31 07:00:41	49.1455	10.7095	470.54	2	6	2011	1	8849	1
2011-06-16	1899-12-31 11:00:54	49.1479	10.7054	465.78	2	6	2011	2	8849	1
2011-06-17	1899-12-31 07:00:24	49.1462	10.7082	460.82	2	6	2011	1	8849	1
2011-06-17	1899-12-31 11:00:53	49.1475	10.7075	459.47	2	6	2011	2	8849	1
2011-06-27	1899-12-31 07:00:48	49.1483	10.7049	462.42	2	6	2011	1	8849	1
2011-06-30	1899-12-31 11:00:48	49.1479	10.7054	460.29	2	6	2011	2	8849	1
2011-07-16	1899-12-31 07:00:24	49.1389	10.6982	457.11	2	7	2011	1	8849	1
2011-07-28	1899-12-31 07:00:23	48.6996	11.2726	424.07	2	7	2011	1	8849	2
2011-07-30	1899-12-31 15:00:53	48.7022	11.4009	413.7	2	7	2011	3	8849	2
2011-07-30	1899-12-31 23:01:54	48.7121	11.3806	414.57	2	7	2011	4	8849	2
2011-08-05	1899-12-31 23:00:48	48.1146	11.6371	574.55	2	8	2011	4	8849	4
2011-08-10	1899-12-31 23:00:14	48.0989	11.62	576.1	2	8	2011	4	8849	4
2011-08-16	1899-12-31 23:00:48	48.1165	11.6346	575.08	2	8	2011	4	8849	4
2011-08-21	1899-12-31 23:00:47	48.1165	11.6347	577.2	2	8	2011	4	8849	4
2011-08-22	1899-12-31 23:00:48	48.1164	11.6347	575.87	2	8	2011	4	8849	4
2011-08-24	1899-12-31 23:00:42	48.1145	11.6341	575.39	2	8	2011	4	8849	4
2011-08-25	1899-12-31 23:00:47	48.1137	11.6342	569.81	2	8	2011	4	8849	4
2011-08-26	1899-12-31 23:00:53	48.1165	11.6345	590.31	2	8	2011	4	8849	4
2011-08-27	1899-12-31 23:00:16	48.1165	11.6347	568.92	2	8	2011	4	8849	4
2011-09-02	1899-12-31 23:00:48	48.1264	11.5335	566.43	2	9	2011	4	8849	4
2011-09-03	1899-12-31 11:00:15	48.1262	11.5335	668.56	2	9	2011	2	8849	4
2011-09-03	1899-12-31 15:00:37	48.1265	11.5339	580.65	2	9	2011	3	8849	4
2011-09-05	1899-12-31 11:00:54	48.1265	11.5333	574.83	2	9	2011	2	8849	4
2011-09-07	1899-12-31 23:00:24	48.125	11.5286	586.45	2	9	2011	4	8849	4
2011-09-13	1899-12-31 07:00:48	48.1253	11.5312	572.26	2	9	2011	1	8849	4
2011-09-16	1899-12-31 23:00:54	48.1251	11.5292	572.19	2	9	2011	4	8849	4
2011-09-20	1899-12-31 11:00:53	48.1251	11.531	566.46	2	9	2011	2	8849	4
2011-09-21	1899-12-31 23:00:55	48.1249	11.5285	584.5	2	9	2011	4	8849	4
2011-09-23	1899-12-31 23:01:17	48.1246	11.5302	565.89	2	9	2011	4	8849	4
2011-09-24	1899-12-31 23:00:07	48.124	11.5273	575.38	2	9	2011	4	8849	4
2011-09-25	1899-12-31 23:01:18	48.125	11.5287	588.18	2	9	2011	4	8849	4
2011-10-05	1899-12-31 23:00:54	48.125	11.5295	585.65	2	10	2011	4	8849	4
2011-10-06	1899-12-31 23:00:54	48.1251	11.5293	569.59	2	10	2011	4	8849	4
2011-10-08	1899-12-31 23:00:24	48.125	11.5285	581.22	2	10	2011	4	8849	4
2011-10-10	1899-12-31 07:02:01	48.1253	11.5314	570.51	2	10	2011	1	8849	4
2011-10-11	1899-12-31 23:00:27	48.125	11.5288	573.49	2	10	2011	4	8849	4
2011-10-13	1899-12-31 23:00:41	48.1266	11.5332	577.43	2	10	2011	4	8849	4
2011-10-14	1899-12-31 23:00:23	48.1265	11.5332	568.5	2	10	2011	4	8849	4
2011-10-16	1899-12-31 15:00:42	48.1245	11.5305	575.95	2	10	2011	3	8849	4
2011-10-24	1899-12-31 11:00:48	48.1245	11.5303	573.86	2	10	2011	2	8849	4
2011-10-25	1899-12-31 23:00:23	48.125	11.5285	561.62	2	10	2011	4	8849	4
2011-10-30	1899-12-31 11:00:23	48.1259	11.5329	568.78	2	10	2011	2	8849	4
2011-11-03	1899-12-31 11:00:53	48.1245	11.5303	562.88	2	11	2011	2	8849	4
2011-11-04	1899-12-31 11:01:12	48.1246	11.5303	568.59	2	11	2011	2	8849	4
2011-11-04	1899-12-31 23:01:12	48.125	11.5285	566.39	2	11	2011	4	8849	4
2011-11-09	1899-12-31 23:00:48	48.125	11.5289	554.5	2	11	2011	4	8849	4
2011-11-10	1899-12-31 23:00:55	48.125	11.5288	589.7	2	11	2011	4	8849	4
2011-11-14	1899-12-31 11:01:18	48.1247	11.53	577.47	2	11	2011	2	8849	4
2011-11-17	1899-12-31 10:42:23	48.1248	11.5302	584.58	2	11	2011	2	8849	4
2011-11-19	1899-12-31 23:01:35	48.1248	11.5307	576.05	2	11	2011	4	8849	4
2011-11-22	1899-12-31 23:00:54	48.1251	11.5293	572.48	2	11	2011	4	8849	4
2011-11-24	1899-12-31 23:00:23	48.1252	11.5295	580.41	2	11	2011	4	8849	4
2011-11-25	1899-12-31 11:00:48	48.1222	11.5116	580.32	2	11	2011	2	8849	4
2011-11-26	1899-12-31 23:00:54	48.1249	11.5302	560.79	2	11	2011	4	8849	4
2011-11-27	1899-12-31 11:01:12	48.1224	11.512	574.49	2	11	2011	2	8849	4
2011-06-10	1899-12-31 23:00:23	49.146	10.7058	469.65	3	6	2011	4	8849	1
2011-06-12	1899-12-31 23:00:41	49.146	10.7058	468.75	3	6	2011	4	8849	1
2011-06-13	1899-12-31 23:00:47	49.1449	10.7067	462.99	3	6	2011	4	8849	1
2011-06-14	1899-12-31 23:00:48	49.1449	10.7067	460.01	3	6	2011	4	8849	1
2011-06-15	1899-12-31 23:00:07	49.1459	10.7058	456.38	3	6	2011	4	8849	1
2011-06-16	1899-12-31 23:00:45	49.1449	10.7066	462.88	3	6	2011	4	8849	1
2011-06-17	1899-12-31 23:00:54	49.1447	10.707	463.65	3	6	2011	4	8849	1
2011-06-18	1899-12-31 23:00:42	49.1459	10.7058	460.39	3	6	2011	4	8849	1
2011-06-19	1899-12-31 23:00:48	49.1459	10.7058	464.54	3	6	2011	4	8849	1
2011-06-20	1899-12-31 23:00:23	49.1459	10.7058	458.12	3	6	2011	4	8849	1
2011-06-21	1899-12-31 23:00:47	49.1476	10.7073	465.7	3	6	2011	4	8849	1
2011-06-22	1899-12-31 11:00:54	49.1476	10.7075	458.4	3	6	2011	2	8849	1
2011-06-22	1899-12-31 23:00:42	49.1459	10.7058	460.28	3	6	2011	4	8849	1
2011-06-23	1899-12-31 07:00:42	49.1476	10.7066	458.63	3	6	2011	1	8849	1
2011-06-23	1899-12-31 23:00:48	49.1459	10.7058	459.4	3	6	2011	4	8849	1
2011-06-24	1899-12-31 23:00:53	49.146	10.7058	457.99	3	6	2011	4	8849	1
2011-06-25	1899-12-31 23:00:48	49.1459	10.7058	461.32	3	6	2011	4	8849	1
2011-06-26	1899-12-31 23:00:48	49.1402	10.704	461.35	3	6	2011	4	8849	1
2011-06-27	1899-12-31 11:00:47	49.1469	10.708	468.06	3	6	2011	2	8849	1
2011-06-27	1899-12-31 15:00:54	49.1446	10.7078	465.15	3	6	2011	3	8849	1
2011-06-27	1899-12-31 23:00:54	49.1449	10.7067	464.79	3	6	2011	4	8849	1
2011-06-28	1899-12-31 23:00:47	49.1403	10.7039	461.3	3	6	2011	4	8849	1
2011-06-29	1899-12-31 07:00:48	49.148	10.7057	459.72	3	6	2011	1	8849	1
2011-06-29	1899-12-31 23:00:47	49.1459	10.7058	461.19	3	6	2011	4	8849	1
2011-06-30	1899-12-31 23:00:41	49.1403	10.7039	459.74	3	6	2011	4	8849	1
2011-07-01	1899-12-31 23:00:42	49.1403	10.7039	459.09	3	7	2011	4	8849	1
2011-07-02	1899-12-31 23:00:48	49.1403	10.7039	461.4	3	7	2011	4	8849	1
2011-07-03	1899-12-31 23:00:42	49.1403	10.7039	459.89	3	7	2011	4	8849	1
2011-07-04	1899-12-31 11:00:53	49.1401	10.704	465.33	3	7	2011	2	8849	1
2011-07-04	1899-12-31 15:00:54	49.1402	10.7039	461.97	3	7	2011	3	8849	1
2011-07-04	1899-12-31 23:00:54	49.1397	10.7073	458.59	3	7	2011	4	8849	1
2011-07-05	1899-12-31 11:00:54	49.1395	10.7057	461.79	3	7	2011	2	8849	1
2011-07-05	1899-12-31 15:00:54	49.1396	10.7057	456.11	3	7	2011	3	8849	1
2011-07-05	1899-12-31 23:00:48	49.1397	10.7074	458.42	3	7	2011	4	8849	1
2011-07-06	1899-12-31 23:00:48	49.1398	10.7073	454.09	3	7	2011	4	8849	1
2011-07-07	1899-12-31 11:00:48	49.1444	10.7081	463.26	3	7	2011	2	8849	1
2011-07-07	1899-12-31 15:00:48	49.1441	10.7084	461.31	3	7	2011	3	8849	1
2011-07-07	1899-12-31 23:00:23	49.1403	10.7039	461	3	7	2011	4	8849	1
2011-07-08	1899-12-31 15:00:47	49.1402	10.7039	460.1	3	7	2011	3	8849	1
2011-07-08	1899-12-31 23:00:53	49.1402	10.7039	461.19	3	7	2011	4	8849	1
2011-07-09	1899-12-31 11:00:54	49.1401	10.7039	463.08	3	7	2011	2	8849	1
2011-07-09	1899-12-31 15:00:31	49.1401	10.7039	461.76	3	7	2011	3	8849	1
2011-07-09	1899-12-31 23:00:54	49.1402	10.7039	458.9	3	7	2011	4	8849	1
2011-07-10	1899-12-31 11:01:44	49.14	10.713	464.8	3	7	2011	2	8849	1
2011-07-10	1899-12-31 15:00:55	49.1386	10.7158	462.84	3	7	2011	3	8849	1
2011-07-10	1899-12-31 23:00:56	49.1382	10.7148	454.72	3	7	2011	4	8849	1
2011-07-11	1899-12-31 07:00:54	49.1385	10.7159	463.42	3	7	2011	1	8849	1
2011-07-11	1899-12-31 11:00:49	49.1386	10.7157	465.34	3	7	2011	2	8849	1
2011-07-11	1899-12-31 15:00:54	49.1385	10.7156	465.32	3	7	2011	3	8849	1
2011-07-11	1899-12-31 23:00:48	49.1382	10.7147	464.55	3	7	2011	4	8849	1
2011-07-12	1899-12-31 07:00:54	49.1382	10.7161	461.44	3	7	2011	1	8849	1
2011-07-12	1899-12-31 11:00:46	49.1385	10.7156	463.41	3	7	2011	2	8849	1
2011-07-12	1899-12-31 15:00:54	49.1386	10.7157	463.51	3	7	2011	3	8849	1
2011-07-12	1899-12-31 23:00:41	49.1382	10.7148	464.51	3	7	2011	4	8849	1
2011-07-13	1899-12-31 11:00:48	49.1386	10.7158	459.92	3	7	2011	2	8849	1
2011-07-13	1899-12-31 23:00:54	49.1398	10.7071	463.32	3	7	2011	4	8849	1
2011-07-14	1899-12-31 07:00:47	49.1406	10.7105	451.19	3	7	2011	1	8849	1
2011-07-14	1899-12-31 11:00:54	49.1386	10.7157	467.3	3	7	2011	2	8849	1
2011-07-14	1899-12-31 23:00:42	49.1376	10.7152	463.26	3	7	2011	4	8849	1
2011-07-15	1899-12-31 07:00:49	49.1382	10.716	456.59	3	7	2011	1	8849	1
2011-07-15	1899-12-31 11:00:41	49.1386	10.7156	478.73	3	7	2011	2	8849	1
2011-07-15	1899-12-31 23:00:41	49.1402	10.7039	463.36	3	7	2011	4	8849	1
2011-07-16	1899-12-31 11:00:26	49.141	10.7096	463.04	3	7	2011	2	8849	1
2011-07-16	1899-12-31 23:00:26	49.1401	10.7023	453.82	3	7	2011	4	8849	1
2011-07-17	1899-12-31 23:00:23	49.1402	10.7039	459.67	3	7	2011	4	8849	1
2011-07-18	1899-12-31 07:00:37	49.1411	10.7096	460.84	3	7	2011	1	8849	1
2011-07-18	1899-12-31 11:00:48	49.1383	10.7164	464.61	3	7	2011	2	8849	1
2011-07-18	1899-12-31 23:00:42	49.1403	10.7039	467.37	3	7	2011	4	8849	1
2011-07-19	1899-12-31 07:00:41	49.1402	10.7039	464.11	3	7	2011	1	8849	1
2011-07-19	1899-12-31 11:00:47	49.1409	10.7097	465.43	3	7	2011	2	8849	1
2011-07-19	1899-12-31 15:00:49	49.1386	10.7156	463.3	3	7	2011	3	8849	1
2011-07-19	1899-12-31 23:00:48	49.1401	10.7023	459.43	3	7	2011	4	8849	1
2011-07-20	1899-12-31 23:00:15	49.1403	10.7039	459.66	3	7	2011	4	8849	1
2011-07-21	1899-12-31 07:00:47	49.1386	10.7157	456.91	3	7	2011	1	8849	1
2011-07-21	1899-12-31 11:00:48	49.1383	10.7161	462.14	3	7	2011	2	8849	1
2011-07-21	1899-12-31 15:00:54	49.1386	10.7157	463.75	3	7	2011	3	8849	1
2011-07-21	1899-12-31 23:00:41	49.1403	10.7039	461.41	3	7	2011	4	8849	1
2011-07-22	1899-12-31 07:00:48	49.1415	10.7052	458.71	3	7	2011	1	8849	1
2011-07-22	1899-12-31 11:00:54	49.1408	10.7097	462.72	3	7	2011	2	8849	1
2011-07-22	1899-12-31 15:00:44	49.1407	10.7101	462.87	3	7	2011	3	8849	1
2011-07-22	1899-12-31 23:00:42	49.1402	10.7039	462.19	3	7	2011	4	8849	1
2011-07-23	1899-12-31 11:00:05	49.1415	10.7098	464.9	3	7	2011	2	8849	1
2011-07-23	1899-12-31 15:00:24	49.1446	10.7057	461.46	3	7	2011	3	8849	1
2011-07-23	1899-12-31 23:00:00	49.1403	10.7038	457.6	3	7	2011	4	8849	1
2011-07-24	1899-12-31 07:00:51	49.1408	10.7102	464.77	3	7	2011	1	8849	1
2011-07-24	1899-12-31 11:00:54	49.1445	10.7059	459	3	7	2011	2	8849	1
2011-07-24	1899-12-31 23:00:48	49.1401	10.7023	459.01	3	7	2011	4	8849	1
2011-07-25	1899-12-31 07:00:42	49.1441	10.7086	464.98	3	7	2011	1	8849	1
2011-07-25	1899-12-31 11:00:54	49.1444	10.7084	461.15	3	7	2011	2	8849	1
2011-07-25	1899-12-31 23:00:48	49.1401	10.7022	468.15	3	7	2011	4	8849	1
2011-07-26	1899-12-31 07:00:48	49.1419	10.7022	457.3	3	7	2011	1	8849	1
2011-07-26	1899-12-31 11:00:53	49.1409	10.7095	456.75	3	7	2011	2	8849	1
2011-07-26	1899-12-31 15:00:48	49.1406	10.7101	457.71	3	7	2011	3	8849	1
2011-07-26	1899-12-31 23:01:12	49.1401	10.7024	457.3	3	7	2011	4	8849	1
2011-07-27	1899-12-31 07:00:49	49.1401	10.7158	461.67	3	7	2011	1	8849	1
2011-07-27	1899-12-31 11:00:47	49.1385	10.7157	458.7	3	7	2011	2	8849	1
2011-07-27	1899-12-31 15:00:53	49.1386	10.7159	460.81	3	7	2011	3	8849	1
2011-07-27	1899-12-31 23:01:12	49.1403	10.7038	458.47	3	7	2011	4	8849	1
2011-07-28	1899-12-31 11:00:49	48.7422	11.2926	422.92	3	7	2011	2	8849	2
2011-06-10	1899-12-31 15:00:44	49.1409	10.6983	463.31	5	6	2011	3	8849	1
2011-06-11	1899-12-31 23:00:12	49.1399	10.6973	460.1	5	6	2011	4	8849	1
2011-06-15	1899-12-31 15:00:42	49.149	10.7062	476.83	5	6	2011	3	8849	1
2011-06-18	1899-12-31 07:00:08	49.1489	10.7041	466.93	5	6	2011	1	8849	1
2011-06-19	1899-12-31 11:00:53	49.149	10.7043	467.42	5	6	2011	2	8849	1
2011-06-20	1899-12-31 07:00:41	49.1489	10.7043	464.27	5	6	2011	1	8849	1
2011-06-21	1899-12-31 07:00:53	49.1501	10.7027	461.83	5	6	2011	1	8849	1
2011-06-21	1899-12-31 11:01:12	49.1489	10.7044	463.5	5	6	2011	2	8849	1
2011-06-22	1899-12-31 07:00:42	49.15	10.7025	465	5	6	2011	1	8849	1
2011-06-22	1899-12-31 15:00:48	49.1501	10.7025	462.25	5	6	2011	3	8849	1
2011-06-23	1899-12-31 15:00:51	49.149	10.7057	460.08	5	6	2011	3	8849	1
2011-06-25	1899-12-31 07:00:13	49.1498	10.703	459.8	5	6	2011	1	8849	1
2011-06-28	1899-12-31 11:00:47	49.1489	10.7042	465.85	5	6	2011	2	8849	1
2011-07-10	1899-12-31 07:01:17	49.1399	10.6971	467.8	5	7	2011	1	8849	1
2011-07-23	1899-12-31 07:00:43	49.1399	10.6971	465.95	5	7	2011	1	8849	1
2011-07-30	1899-12-31 07:00:54	48.692	11.3348	416.88	5	7	2011	1	8849	2
2011-07-31	1899-12-31 15:00:42	48.6918	11.3357	417.12	5	7	2011	3	8849	2
2011-07-31	1899-12-31 23:00:23	48.2939	11.4952	508.85	5	7	2011	4	8849	2
2011-08-02	1899-12-31 07:01:47	48.1143	11.6331	576.24	5	8	2011	1	8849	4
2011-08-02	1899-12-31 11:00:54	48.1138	11.6344	582.05	5	8	2011	2	8849	4
2011-08-02	1899-12-31 15:00:47	48.1138	11.6339	575.9	5	8	2011	3	8849	4
2011-08-02	1899-12-31 23:00:54	48.113	11.6356	573.96	5	8	2011	4	8849	4
2011-08-03	1899-12-31 11:00:42	48.114	11.6334	574.05	5	8	2011	2	8849	4
2011-08-03	1899-12-31 23:00:42	48.1139	11.6335	577.95	5	8	2011	4	8849	4
2011-08-04	1899-12-31 07:00:48	48.1127	11.636	578.71	5	8	2011	1	8849	4
2011-08-04	1899-12-31 11:00:53	48.1133	11.635	573.23	5	8	2011	2	8849	4
2011-08-04	1899-12-31 23:00:54	48.1141	11.6341	577.31	5	8	2011	4	8849	4
2011-08-05	1899-12-31 11:00:54	48.1139	11.6339	571.79	5	8	2011	2	8849	4
2011-08-05	1899-12-31 15:01:12	48.1139	11.6336	574.51	5	8	2011	3	8849	4
2011-08-06	1899-12-31 07:00:30	48.1127	11.6356	569.55	5	8	2011	1	8849	4
2011-08-06	1899-12-31 15:00:54	48.114	11.6333	578.18	5	8	2011	3	8849	4
2011-08-06	1899-12-31 23:00:15	48.1162	11.635	575.71	5	8	2011	4	8849	4
2011-08-07	1899-12-31 23:00:55	48.0989	11.6199	567.56	5	8	2011	4	8849	4
2011-08-08	1899-12-31 23:00:54	48.1145	11.6338	585.85	5	8	2011	4	8849	4
2011-08-09	1899-12-31 11:00:42	48.1138	11.6338	574.25	5	8	2011	2	8849	4
2011-08-09	1899-12-31 15:00:48	48.1139	11.6342	570.71	5	8	2011	3	8849	4
2011-08-09	1899-12-31 23:00:23	48.1127	11.6361	577.76	5	8	2011	4	8849	4
2011-08-10	1899-12-31 07:00:12	48.113	11.6357	577.31	5	8	2011	1	8849	4
2011-08-10	1899-12-31 11:00:42	48.1145	11.6345	575.06	5	8	2011	2	8849	4
2011-08-10	1899-12-31 15:00:26	48.1143	11.6338	577.02	5	8	2011	3	8849	4
2011-08-11	1899-12-31 07:00:54	48.1126	11.6363	575.67	5	8	2011	1	8849	4
2011-08-13	1899-12-31 15:00:25	48.1144	11.6338	589.56	5	8	2011	3	8849	4
2011-08-15	1899-12-31 15:01:42	48.113	11.6356	579.3	5	8	2011	3	8849	4
2011-08-15	1899-12-31 23:00:41	48.1163	11.6351	575.88	5	8	2011	4	8849	4
2011-08-16	1899-12-31 11:00:54	48.1143	11.6363	575.53	5	8	2011	2	8849	4
2011-08-16	1899-12-31 15:00:54	48.1153	11.6366	590.1	5	8	2011	3	8849	4
2011-08-17	1899-12-31 15:00:06	48.1153	11.6356	649.34	5	8	2011	3	8849	4
2011-08-17	1899-12-31 23:00:19	48.1164	11.6347	577.24	5	8	2011	4	8849	4
2011-08-19	1899-12-31 15:01:18	48.1145	11.6331	593.93	5	8	2011	3	8849	4
2011-08-19	1899-12-31 23:00:53	48.1127	11.6363	578.15	5	8	2011	4	8849	4
2011-08-20	1899-12-31 15:00:48	48.1135	11.6371	566.73	5	8	2011	3	8849	4
2011-08-20	1899-12-31 23:00:26	48.1164	11.6346	581.26	5	8	2011	4	8849	4
2011-08-23	1899-12-31 07:00:41	48.1126	11.636	574.53	5	8	2011	1	8849	4
2011-08-23	1899-12-31 11:00:23	48.114	11.6335	576.87	5	8	2011	2	8849	4
2011-08-23	1899-12-31 15:00:48	48.114	11.6335	578.65	5	8	2011	3	8849	4
2011-08-23	1899-12-31 23:00:54	48.1145	11.6341	577.26	5	8	2011	4	8849	4
2011-08-24	1899-12-31 07:00:42	48.1128	11.6367	576.81	5	8	2011	1	8849	4
2011-08-24	1899-12-31 15:00:26	48.1138	11.6343	578.85	5	8	2011	3	8849	4
2011-08-26	1899-12-31 07:00:41	48.1127	11.6359	578.08	5	8	2011	1	8849	4
2011-08-26	1899-12-31 11:00:48	48.1143	11.6359	577.17	5	8	2011	2	8849	4
2011-08-28	1899-12-31 23:01:24	48.0998	11.6202	577.58	5	8	2011	4	8849	4
2011-08-29	1899-12-31 07:01:01	48.1134	11.6357	558.16	5	8	2011	1	8849	4
2011-08-29	1899-12-31 23:00:41	48.1141	11.6361	573.75	5	8	2011	4	8849	4
2011-08-30	1899-12-31 23:00:54	48.1221	11.5105	564.23	5	8	2011	4	8849	4
2011-08-31	1899-12-31 11:00:24	48.1219	11.5119	577.34	5	8	2011	2	8849	4
2011-08-31	1899-12-31 23:00:09	48.1252	11.5287	563.85	5	9	2011	4	8849	4
2011-09-01	1899-12-31 23:01:12	48.1251	11.5286	583.4	5	9	2011	4	8849	4
2011-09-02	1899-12-31 07:00:42	48.1268	11.5331	579.2	5	9	2011	1	8849	4
2011-09-02	1899-12-31 11:00:53	48.1269	11.5331	570.73	5	9	2011	2	8849	4
2011-09-02	1899-12-31 15:00:41	48.127	11.5328	572.29	5	9	2011	3	8849	4
2011-09-03	1899-12-31 07:00:44	48.1268	11.533	577.12	5	9	2011	1	8849	4
2011-09-03	1899-12-31 23:00:42	48.1264	11.5335	574.55	5	9	2011	4	8849	4
2011-09-04	1899-12-31 15:00:54	48.1257	11.5327	579.08	5	9	2011	3	8849	4
2011-09-04	1899-12-31 23:00:41	48.1266	11.533	571.93	5	9	2011	4	8849	4
2011-09-05	1899-12-31 07:00:54	48.1267	11.533	579.82	5	9	2011	1	8849	4
2011-09-05	1899-12-31 23:00:41	48.1266	11.533	576.79	5	9	2011	4	8849	4
2011-09-06	1899-12-31 11:00:53	48.1252	11.5294	575.19	5	9	2011	2	8849	4
2011-09-06	1899-12-31 23:00:54	48.1263	11.5334	572.79	5	9	2011	4	8849	4
2011-09-07	1899-12-31 07:00:24	48.1258	11.5331	585.25	5	9	2011	1	8849	4
2011-09-07	1899-12-31 11:00:42	48.1251	11.5313	577.94	5	9	2011	2	8849	4
2011-09-07	1899-12-31 15:01:18	48.1253	11.5316	580.04	5	9	2011	3	8849	4
2011-09-08	1899-12-31 11:01:12	48.1257	11.5327	581.47	5	9	2011	2	8849	4
2011-09-08	1899-12-31 15:01:17	48.1258	11.5322	581.5	5	9	2011	3	8849	4
2011-09-08	1899-12-31 23:00:48	48.1266	11.533	576.09	5	9	2011	4	8849	4
2011-09-09	1899-12-31 11:01:18	48.1252	11.5314	583.26	5	9	2011	2	8849	4
2011-09-09	1899-12-31 23:00:54	48.1264	11.5335	572.64	5	9	2011	4	8849	4
2011-09-10	1899-12-31 11:00:32	48.1258	11.5324	557.22	5	9	2011	2	8849	4
2011-09-10	1899-12-31 23:00:50	48.1262	11.5335	567.48	5	9	2011	4	8849	4
2011-09-11	1899-12-31 07:00:44	48.1258	11.5328	567.79	5	9	2011	1	8849	4
2011-09-11	1899-12-31 23:00:42	48.1263	11.5335	575.33	5	9	2011	4	8849	4
2011-09-12	1899-12-31 11:00:54	48.1258	11.5327	574.11	5	9	2011	2	8849	4
2011-09-12	1899-12-31 23:00:54	48.1251	11.5283	575.95	5	9	2011	4	8849	4
2011-09-13	1899-12-31 11:01:12	48.1257	11.5329	580.34	5	9	2011	2	8849	4
2011-09-13	1899-12-31 23:01:18	48.1251	11.5284	572.52	5	9	2011	4	8849	4
2011-09-14	1899-12-31 23:00:42	48.1252	11.5295	576.42	5	9	2011	4	8849	4
2011-09-15	1899-12-31 11:00:48	48.1252	11.529	575.56	5	9	2011	2	8849	4
2011-09-15	1899-12-31 23:01:43	48.1251	11.5285	584.78	5	9	2011	4	8849	4
2011-09-16	1899-12-31 15:00:42	48.1258	11.5333	579.29	5	9	2011	3	8849	4
2011-09-18	1899-12-31 15:01:48	48.125	11.5285	568.47	5	9	2011	3	8849	4
2011-09-18	1899-12-31 23:02:07	48.125	11.5284	573.6	5	9	2011	4	8849	4
2011-09-19	1899-12-31 23:01:18	48.125	11.5285	568.75	5	9	2011	4	8849	4
2011-09-20	1899-12-31 23:00:54	48.1251	11.5285	576.13	5	9	2011	4	8849	4
2011-09-21	1899-12-31 15:00:24	48.1264	11.5335	573.35	5	9	2011	3	8849	4
2011-09-22	1899-12-31 23:01:18	48.125	11.5285	582.15	5	9	2011	4	8849	4
2011-09-23	1899-12-31 11:00:53	48.1245	11.5303	568.47	5	9	2011	2	8849	4
2011-09-27	1899-12-31 15:00:54	48.1266	11.5335	578.19	5	9	2011	3	8849	4
2011-09-27	1899-12-31 23:00:54	48.1251	11.5287	578.31	5	9	2011	4	8849	4
2011-09-28	1899-12-31 07:01:11	48.1258	11.5328	575.04	5	9	2011	1	8849	4
2011-09-29	1899-12-31 23:00:25	48.125	11.5284	567.22	5	9	2011	4	8849	4
2011-09-30	1899-12-31 23:00:48	48.125	11.5283	573.5	5	9	2011	4	8849	4
2011-10-01	1899-12-31 23:00:26	48.125	11.5284	570.27	5	10	2011	4	8849	4
2011-10-02	1899-12-31 23:00:54	48.1251	11.5289	582.16	5	10	2011	4	8849	4
2011-10-04	1899-12-31 07:01:34	48.1253	11.5314	576.8	5	10	2011	1	8849	4
2011-10-07	1899-12-31 23:01:19	48.1251	11.529	569.74	5	10	2011	4	8849	4
2011-10-08	1899-12-31 15:00:45	48.1252	11.5291	576.52	5	10	2011	3	8849	4
2011-10-09	1899-12-31 23:00:55	48.1252	11.5291	560.78	5	10	2011	4	8849	4
2011-10-10	1899-12-31 23:00:53	48.125	11.5283	577.25	5	10	2011	4	8849	4
2011-10-12	1899-12-31 11:00:14	48.1267	11.5329	579.02	5	10	2011	2	8849	4
2011-10-12	1899-12-31 23:00:42	48.1251	11.5287	598.91	5	10	2011	4	8849	4
2011-10-13	1899-12-31 07:00:42	48.1265	11.5328	577.81	5	10	2011	1	8849	4
2011-10-15	1899-12-31 23:00:23	48.1251	11.5289	580.01	5	10	2011	4	8849	4
2011-10-16	1899-12-31 07:00:42	48.1268	11.5331	574.42	5	10	2011	1	8849	4
2011-10-16	1899-12-31 11:01:18	48.1266	11.5328	570.44	5	10	2011	2	8849	4
2011-10-16	1899-12-31 23:00:42	48.1251	11.5289	579.18	5	10	2011	4	8849	4
2011-10-17	1899-12-31 23:00:23	48.1266	11.5332	590.41	5	10	2011	4	8849	4
2011-10-18	1899-12-31 23:00:54	48.125	11.5284	573.16	5	10	2011	4	8849	4
2011-10-19	1899-12-31 23:00:54	48.1251	11.5289	570.35	5	10	2011	4	8849	4
2011-10-20	1899-12-31 23:00:42	48.1247	11.5282	586.09	5	10	2011	4	8849	4
2011-10-21	1899-12-31 23:00:23	48.1248	11.528	575.7	5	10	2011	4	8849	4
2011-10-23	1899-12-31 23:00:42	48.1249	11.5288	574.8	5	10	2011	4	8849	4
2011-10-24	1899-12-31 23:00:23	48.1252	11.5292	569.32	5	10	2011	4	8849	4
2011-10-27	1899-12-31 23:00:23	48.1249	11.5281	560.4	5	10	2011	4	8849	4
2011-10-28	1899-12-31 23:00:48	48.125	11.5285	567.16	5	10	2011	4	8849	4
2011-10-30	1899-12-31 23:01:12	48.1251	11.5287	572.01	5	10	2011	4	8849	4
2011-10-31	1899-12-31 11:03:46	48.1259	11.5331	578.56	5	10	2011	2	8849	4
2011-11-01	1899-12-31 23:00:23	48.1252	11.5293	575.32	5	11	2011	4	8849	4
2011-11-06	1899-12-31 23:00:42	48.1251	11.5289	573.15	5	11	2011	4	8849	4
2011-11-08	1899-12-31 23:01:12	48.1221	11.5105	572.5	5	11	2011	4	8849	4
2011-11-12	1899-12-31 23:00:42	48.1252	11.5292	574.05	5	11	2011	4	8849	4
2011-11-13	1899-12-31 23:00:48	48.1252	11.5292	570.77	5	11	2011	4	8849	4
2011-11-23	1899-12-31 23:01:41	48.1252	11.5293	608.21	5	11	2011	4	8849	4
2011-11-25	1899-12-31 23:00:54	48.1227	11.5117	570.68	5	11	2011	4	8849	4
2011-11-27	1899-12-31 23:00:59	48.1252	11.5287	573.46	5	11	2011	4	8849	4
2011-11-28	1899-12-31 23:01:12	48.1251	11.5289	568.81	5	11	2011	4	8849	4
2011-11-29	1899-12-31 11:00:23	48.1266	11.5331	573.48	5	11	2011	2	8849	4
2011-12-03	1899-12-31 23:00:48	48.1249	11.5301	580.83	5	12	2011	4	8849	4
2011-12-04	1899-12-31 23:00:54	48.1249	11.5301	572.42	5	12	2011	4	8849	4
2011-12-05	1899-12-31 23:01:35	48.1251	11.5289	570.68	5	12	2011	4	8849	4
2011-12-06	1899-12-31 23:00:54	48.1249	11.5301	579.81	5	12	2011	4	8849	4
2011-12-08	1899-12-31 23:01:18	48.1248	11.5302	566.96	5	12	2011	4	8849	4
2011-12-09	1899-12-31 11:01:12	48.1246	11.53	575.75	5	12	2011	2	8849	4
2011-07-01	1899-12-31 07:00:41	49.1342	10.6937	468.96	9	7	2011	1	8849	1
2011-07-01	1899-12-31 11:02:08	49.135	10.7026	469.47	9	7	2011	2	8849	1
2011-07-02	1899-12-31 07:00:42	49.1352	10.7059	462.22	9	7	2011	1	8849	1
2011-07-02	1899-12-31 11:00:53	49.1353	10.7057	456.4	9	7	2011	2	8849	1
2011-07-02	1899-12-31 15:00:41	49.1352	10.7059	458.99	9	7	2011	3	8849	1
2011-07-03	1899-12-31 07:00:42	49.1348	10.7041	463.12	9	7	2011	1	8849	1
2011-07-03	1899-12-31 11:00:42	49.1351	10.7015	462.87	9	7	2011	2	8849	1
2011-07-03	1899-12-31 15:00:23	49.1349	10.7031	453.08	9	7	2011	3	8849	1
2011-07-04	1899-12-31 07:00:42	49.1347	10.7024	462.69	9	7	2011	1	8849	1
2011-07-05	1899-12-31 07:00:54	49.1352	10.7022	461.26	9	7	2011	1	8849	1
2011-07-06	1899-12-31 07:00:01	49.1344	10.7034	465.34	9	7	2011	1	8849	1
2011-07-06	1899-12-31 11:00:19	49.1363	10.7023	462.69	9	7	2011	2	8849	1
2011-07-06	1899-12-31 15:00:54	49.1354	10.7029	461.45	9	7	2011	3	8849	1
2011-07-07	1899-12-31 07:00:42	49.135	10.7026	453.47	9	7	2011	1	8849	1
2011-07-08	1899-12-31 07:00:47	49.1351	10.7022	465.7	9	7	2011	1	8849	1
2011-07-09	1899-12-31 07:00:39	49.1403	10.6852	469.74	9	7	2011	1	8849	1
2011-07-13	1899-12-31 07:00:40	49.1281	10.7005	466.89	9	7	2011	1	8849	1
2011-07-13	1899-12-31 15:00:13	49.1283	10.7005	431.96	9	7	2011	3	8849	1
2011-07-17	1899-12-31 07:00:54	49.138	10.684	477.53	9	7	2011	1	8849	1
2011-07-17	1899-12-31 11:00:41	49.1537	10.6787	464.87	9	7	2011	2	8849	1
2011-07-20	1899-12-31 07:00:48	49.143	10.6797	475.07	9	7	2011	1	8849	1
2011-07-28	1899-12-31 15:00:48	48.6984	11.2959	540.73	9	7	2011	3	8849	2
2011-07-28	1899-12-31 23:00:42	48.6808	11.3481	457.34	9	7	2011	4	8849	2
2011-07-29	1899-12-31 07:00:54	48.6791	11.3397	408.51	9	7	2011	1	8849	2
2011-07-29	1899-12-31 11:00:48	48.6806	11.3371	410.44	9	7	2011	2	8849	2
2011-07-29	1899-12-31 15:00:48	48.6805	11.3473	423.52	9	7	2011	3	8849	2
2011-07-29	1899-12-31 23:00:48	48.6804	11.3472	415.82	9	7	2011	4	8849	2
2011-07-30	1899-12-31 11:00:56	48.6818	11.3456	419.94	9	7	2011	2	8849	2
2011-07-31	1899-12-31 07:00:42	48.6825	11.3745	418.69	9	7	2011	1	8849	2
2011-07-31	1899-12-31 11:00:48	48.679	11.3842	414.39	9	7	2011	2	8849	2
2011-07-14	1899-12-31 15:00:47	49.1313	10.7124	458.04	10	7	2011	3	8849	1
2011-07-15	1899-12-31 15:00:54	49.1308	10.713	461.56	10	7	2011	3	8849	1
2011-07-16	1899-12-31 15:00:22	49.1469	10.7017	426.96	10	7	2011	3	8849	1
2011-07-17	1899-12-31 15:00:41	49.1477	10.6949	461.65	10	7	2011	3	8849	1
2011-07-18	1899-12-31 15:00:48	49.1462	10.7004	462.18	10	7	2011	3	8849	1
2011-07-20	1899-12-31 11:00:12	49.1484	10.6958	465.83	10	7	2011	2	8849	1
2011-07-20	1899-12-31 15:00:19	49.1488	10.7017	464.41	10	7	2011	3	8849	1
2011-07-24	1899-12-31 15:00:49	49.147	10.701	461.67	10	7	2011	3	8849	1
2011-07-25	1899-12-31 15:00:54	49.1468	10.7013	465.92	10	7	2011	3	8849	1
2011-08-03	1899-12-31 07:00:24	48.1125	11.6384	578.28	10	8	2011	1	8849	4
2011-08-19	1899-12-31 07:00:42	48.1114	11.6414	579.71	10	8	2011	1	8849	4
2011-08-20	1899-12-31 07:00:54	48.1113	11.6415	576.6	10	8	2011	1	8849	4
2011-08-21	1899-12-31 07:01:18	48.112	11.6389	581.26	10	8	2011	1	8849	4
2011-08-22	1899-12-31 07:01:12	48.112	11.6403	577.37	10	8	2011	1	8849	4
2011-08-25	1899-12-31 07:00:54	48.1127	11.6401	572.55	10	8	2011	1	8849	4
2011-08-27	1899-12-31 07:00:12	48.1121	11.6394	580.07	10	8	2011	1	8849	4
2011-08-27	1899-12-31 11:00:24	48.1122	11.6387	571.74	10	8	2011	2	8849	4
2011-08-27	1899-12-31 15:00:12	48.112	11.6403	582.38	10	8	2011	3	8849	4
2011-08-28	1899-12-31 07:00:56	48.111	11.641	578.77	10	8	2011	1	8849	4
2011-08-28	1899-12-31 15:00:54	48.1126	11.6346	580.44	10	8	2011	3	8849	4
2011-08-30	1899-12-31 07:00:41	48.1217	11.5133	581.18	10	8	2011	1	8849	4
2011-08-30	1899-12-31 11:00:53	48.1216	11.5139	579.38	10	8	2011	2	8849	4
2011-08-30	1899-12-31 15:00:48	48.1218	11.5142	579.34	10	8	2011	3	8849	4
2011-08-31	1899-12-31 07:00:51	48.1218	11.5154	579.83	10	8	2011	1	8849	4
2011-08-31	1899-12-31 15:00:10	48.1217	11.5105	564.38	10	8	2011	3	8849	4
2011-09-01	1899-12-31 07:01:54	48.122	11.5138	583.26	10	9	2011	1	8849	4
2011-09-01	1899-12-31 11:00:45	48.1216	11.5126	577.58	10	9	2011	2	8849	4
2011-09-01	1899-12-31 15:00:58	48.1225	11.5173	582.97	10	9	2011	3	8849	4
2011-09-04	1899-12-31 07:01:24	48.1231	11.5246	580.62	10	9	2011	1	8849	4
2011-09-14	1899-12-31 15:00:54	48.1241	11.5295	576.72	10	9	2011	3	8849	4
2011-09-19	1899-12-31 07:01:12	48.1238	11.5295	579.33	10	9	2011	1	8849	4
2011-09-20	1899-12-31 15:00:54	48.1238	11.5303	575.26	10	9	2011	3	8849	4
2011-09-21	1899-12-31 07:00:33	48.1237	11.53	610.53	10	9	2011	1	8849	4
2011-09-22	1899-12-31 07:01:35	48.1239	11.5299	566.23	10	9	2011	1	8849	4
2011-09-23	1899-12-31 07:01:35	48.1238	11.531	581.86	10	9	2011	1	8849	4
2011-09-24	1899-12-31 07:00:53	48.1237	11.5282	572.02	10	9	2011	1	8849	4
2011-09-24	1899-12-31 11:01:00	48.1252	11.5304	566.17	10	9	2011	2	8849	4
2011-09-26	1899-12-31 07:01:42	48.1241	11.5299	583.76	10	9	2011	1	8849	4
2011-09-26	1899-12-31 11:00:41	48.1237	11.5301	581.69	10	9	2011	2	8849	4
2011-09-29	1899-12-31 07:00:48	48.1239	11.5301	571.07	10	9	2011	1	8849	4
2011-09-29	1899-12-31 11:00:57	48.1252	11.532	573.98	10	9	2011	2	8849	4
2011-09-30	1899-12-31 11:01:29	48.1253	11.5322	571.19	10	9	2011	2	8849	4
2011-09-30	1899-12-31 15:00:44	48.1241	11.529	581.03	10	9	2011	3	8849	4
2011-10-01	1899-12-31 07:01:18	48.124	11.5308	578.47	10	10	2011	1	8849	4
2011-10-01	1899-12-31 15:00:12	48.1261	11.5342	592.86	10	10	2011	3	8849	4
2011-10-02	1899-12-31 07:00:57	48.1242	11.5306	557.15	10	10	2011	1	8849	4
2011-10-03	1899-12-31 07:00:54	48.1243	11.5312	574.74	10	10	2011	1	8849	4
2011-10-04	1899-12-31 11:02:02	48.1252	11.5324	560.07	10	10	2011	2	8849	4
2011-10-04	1899-12-31 15:00:41	48.124	11.5303	573.7	10	10	2011	3	8849	4
2011-10-05	1899-12-31 15:00:15	48.1245	11.5312	582.24	10	10	2011	3	8849	4
2011-10-10	1899-12-31 11:00:23	48.1239	11.5302	563.69	10	10	2011	2	8849	4
2011-10-10	1899-12-31 15:01:18	48.1238	11.531	564.4	10	10	2011	3	8849	4
2011-10-11	1899-12-31 15:00:48	48.1252	11.5322	570.09	10	10	2011	3	8849	4
2011-10-12	1899-12-31 07:00:58	48.1242	11.5307	575.48	10	10	2011	1	8849	4
2011-10-13	1899-12-31 11:02:20	48.1251	11.5324	578.2	10	10	2011	2	8849	4
2011-10-13	1899-12-31 15:00:54	48.1254	11.5326	578.2	10	10	2011	3	8849	4
2011-10-14	1899-12-31 07:01:09	48.1244	11.5314	592.08	10	10	2011	1	8849	4
2011-10-17	1899-12-31 07:00:41	48.1275	11.5329	579.65	10	10	2011	1	8849	4
2011-10-17	1899-12-31 11:00:47	48.1252	11.5322	578.16	10	10	2011	2	8849	4
2011-10-17	1899-12-31 15:01:12	48.1254	11.5325	585.26	10	10	2011	3	8849	4
2011-10-18	1899-12-31 07:00:48	48.1277	11.5329	578.08	10	10	2011	1	8849	4
2011-10-18	1899-12-31 11:01:19	48.1242	11.5302	560.82	10	10	2011	2	8849	4
2011-10-18	1899-12-31 15:00:54	48.124	11.5296	568.17	10	10	2011	3	8849	4
2011-10-19	1899-12-31 07:01:24	48.1243	11.5302	574.88	10	10	2011	1	8849	4
2011-10-19	1899-12-31 11:00:53	48.124	11.53	572.11	10	10	2011	2	8849	4
2011-10-19	1899-12-31 15:01:18	48.1228	11.5236	577.06	10	10	2011	3	8849	4
2011-10-20	1899-12-31 11:00:54	48.124	11.5295	573.04	10	10	2011	2	8849	4
2011-10-21	1899-12-31 11:00:49	48.1244	11.5297	583.87	10	10	2011	2	8849	4
2011-10-23	1899-12-31 11:00:56	48.1212	11.5099	583.85	10	10	2011	2	8849	4
2011-10-26	1899-12-31 11:00:43	48.1241	11.53	581.06	10	10	2011	2	8849	4
2011-10-27	1899-12-31 11:00:57	48.1237	11.5304	575.55	10	10	2011	2	8849	4
2011-10-28	1899-12-31 11:00:48	48.1242	11.5291	576.24	10	10	2011	2	8849	4
2011-10-29	1899-12-31 11:01:55	48.1251	11.5325	567.75	10	10	2011	2	8849	4
2011-11-05	1899-12-31 11:00:54	48.1241	11.5296	573.61	10	11	2011	2	8849	4
2011-11-06	1899-12-31 11:00:54	48.1253	11.5324	577.93	10	11	2011	2	8849	4
2011-11-07	1899-12-31 11:00:54	48.1214	11.5126	578.68	10	11	2011	2	8849	4
2011-11-08	1899-12-31 11:01:13	48.1223	11.5137	579.18	10	11	2011	2	8849	4
2011-11-09	1899-12-31 11:01:37	48.1246	11.5313	572.8	10	11	2011	2	8849	4
2011-11-11	1899-12-31 11:00:42	48.1241	11.53	576.18	10	11	2011	2	8849	4
2011-11-12	1899-12-31 11:00:54	48.1238	11.5309	574.14	10	11	2011	2	8849	4
2011-11-16	1899-12-31 16:58:33	48.1241	11.5301	493.5	10	11	2011	3	8849	4
2011-11-19	1899-12-31 12:43:24	48.1264	11.534	579.64	10	11	2011	2	8849	4
2011-11-20	1899-12-31 11:03:00	48.1247	11.5312	566.72	10	11	2011	2	8849	4
2011-11-21	1899-12-31 11:00:42	48.1269	11.5333	588.76	10	11	2011	2	8849	4
2011-11-22	1899-12-31 11:00:42	48.1229	11.5252	572.59	10	11	2011	2	8849	4
2011-11-23	1899-12-31 11:00:42	48.1227	11.5216	608.77	10	11	2011	2	8849	4
2011-11-24	1899-12-31 11:00:41	48.1229	11.525	576.78	10	11	2011	2	8849	4
2011-11-26	1899-12-31 11:00:54	48.1218	11.5098	571.88	10	11	2011	2	8849	4
2011-11-30	1899-12-31 11:00:23	48.1228	11.5255	572.57	10	11	2011	2	8849	4
2011-12-01	1899-12-31 11:00:24	48.1252	11.532	567.1	10	12	2011	2	8849	4
2011-12-02	1899-12-31 11:00:54	48.124	11.529	571.77	10	12	2011	2	8849	4
2011-12-03	1899-12-31 11:00:42	48.124	11.5299	572.45	10	12	2011	2	8849	4
2011-12-04	1899-12-31 11:00:24	48.1246	11.5295	575.91	10	12	2011	2	8849	4
2011-12-05	1899-12-31 11:00:42	48.1243	11.5311	572.4	10	12	2011	2	8849	4
2011-12-06	1899-12-31 11:00:23	48.1224	11.5166	573.6	10	12	2011	2	8849	4
2011-12-07	1899-12-31 11:01:24	48.1229	11.5226	579.05	10	12	2011	2	8849	4
2011-12-08	1899-12-31 11:02:09	48.1251	11.5327	577.72	10	12	2011	2	8849	4
2011-12-09	1899-12-31 23:00:54	48.1242	11.5303	578.65	10	12	2011	4	8849	4
2011-12-10	1899-12-31 11:00:54	48.1229	11.5237	576.73	10	12	2011	2	8849	4
2011-06-11	1899-12-31 11:00:56	49.1382	10.6983	473.42	1	6	2011	2	8854	1
2011-06-18	1899-12-31 15:00:24	49.1304	10.7167	459.81	1	6	2011	3	8854	1
2011-06-21	1899-12-31 15:00:23	49.1307	10.7164	460.58	1	6	2011	3	8854	1
2011-06-27	1899-12-31 07:00:23	49.1315	10.7157	469.98	1	6	2011	1	8854	1
2011-06-27	1899-12-31 15:01:42	49.1306	10.7163	463.91	1	6	2011	3	8854	1
2011-06-29	1899-12-31 07:00:06	49.1284	10.7177	466.31	1	6	2011	1	8854	1
2011-06-29	1899-12-31 11:00:42	49.1296	10.7174	458.91	1	6	2011	2	8854	1
2011-06-30	1899-12-31 11:01:43	49.1318	10.7152	462.15	1	6	2011	2	8854	1
2011-07-04	1899-12-31 11:01:48	49.1306	10.7165	465.26	1	7	2011	2	8854	1
2011-07-04	1899-12-31 15:00:54	49.1299	10.7162	464.14	1	7	2011	3	8854	1
2011-07-14	1899-12-31 07:00:49	49.1284	10.7185	463.37	1	7	2011	1	8854	1
2011-07-30	1899-12-31 07:00:24	48.2136	11.5118	531.97	1	7	2011	1	8854	4
2011-07-31	1899-12-31 07:00:48	48.2047	11.5279	538.43	1	7	2011	1	8854	4
2011-07-31	1899-12-31 11:00:54	48.158	11.4939	563.69	1	7	2011	2	8854	4
2011-07-31	1899-12-31 15:01:24	48.1579	11.4979	552.26	1	7	2011	3	8854	4
2011-08-01	1899-12-31 07:00:54	48.1547	11.4939	571.77	1	8	2011	1	8854	4
2011-08-01	1899-12-31 11:01:36	48.1547	11.493	571.91	1	8	2011	2	8854	4
2011-08-01	1899-12-31 15:02:11	48.1548	11.4941	571.69	1	8	2011	3	8854	4
2011-08-02	1899-12-31 07:01:35	48.1542	11.4925	568.47	1	8	2011	1	8854	4
2011-08-02	1899-12-31 11:00:41	48.1549	11.4943	570.03	1	8	2011	2	8854	4
2011-08-02	1899-12-31 15:01:52	48.1548	11.494	569.37	1	8	2011	3	8854	4
2011-08-03	1899-12-31 07:00:02	48.1545	11.4933	574.28	1	8	2011	1	8854	4
2011-08-03	1899-12-31 11:00:42	48.1543	11.4927	565.96	1	8	2011	2	8854	4
2011-08-03	1899-12-31 15:00:42	48.1577	11.4866	565.13	1	8	2011	3	8854	4
2011-08-03	1899-12-31 23:00:42	48.1548	11.4936	569.16	1	8	2011	4	8854	4
2011-08-05	1899-12-31 07:01:18	48.1952	11.5358	531.57	1	8	2011	1	8854	4
2011-08-05	1899-12-31 15:00:42	48.1955	11.5357	535.74	1	8	2011	3	8854	4
2011-08-05	1899-12-31 23:00:54	48.2107	11.5129	536.35	1	8	2011	4	8854	4
2011-08-06	1899-12-31 07:01:12	48.2119	11.5115	550	1	8	2011	1	8854	4
2011-08-06	1899-12-31 11:00:50	48.2101	11.5121	530.53	1	8	2011	2	8854	4
2011-08-06	1899-12-31 15:00:11	48.2121	11.5111	539.04	1	8	2011	3	8854	4
2011-08-07	1899-12-31 23:00:48	48.2057	11.5287	555.37	1	8	2011	4	8854	4
2011-08-08	1899-12-31 07:00:42	48.1952	11.5358	540.98	1	8	2011	1	8854	4
2011-08-08	1899-12-31 23:01:18	48.1951	11.5359	537.3	1	8	2011	4	8854	4
2011-08-09	1899-12-31 07:01:18	48.2052	11.5281	541.4	1	8	2011	1	8854	4
2011-08-09	1899-12-31 11:00:54	48.2024	11.5268	534.66	1	8	2011	2	8854	4
2011-08-09	1899-12-31 15:01:17	48.2046	11.5273	535.82	1	8	2011	3	8854	4
2011-08-09	1899-12-31 23:00:23	48.1957	11.5358	536.74	1	8	2011	4	8854	4
2011-08-10	1899-12-31 07:00:13	48.205	11.5277	542.33	1	8	2011	1	8854	4
2011-08-10	1899-12-31 11:01:09	48.2054	11.5284	538.87	1	8	2011	2	8854	4
2011-08-11	1899-12-31 07:00:42	48.1952	11.5359	539.85	1	8	2011	1	8854	4
2011-08-11	1899-12-31 11:00:54	48.1951	11.536	541.11	1	8	2011	2	8854	4
2011-06-20	1899-12-31 07:00:41	49.1214	10.7286	461.52	2	6	2011	1	8854	1
2011-06-21	1899-12-31 07:00:23	49.1293	10.7178	463.72	2	6	2011	1	8854	1
2011-06-21	1899-12-31 23:00:23	49.1249	10.7225	456.53	2	6	2011	4	8854	1
2011-06-23	1899-12-31 07:00:23	49.1289	10.7184	456.71	2	6	2011	1	8854	1
2011-06-24	1899-12-31 23:00:41	49.1284	10.7207	459.14	2	6	2011	4	8854	1
2011-06-25	1899-12-31 07:00:05	49.1291	10.7179	464.34	2	6	2011	1	8854	1
2011-06-25	1899-12-31 23:00:04	49.1453	10.7109	462.95	2	6	2011	4	8854	1
2011-06-26	1899-12-31 07:00:23	49.1209	10.7287	458.96	2	6	2011	1	8854	1
2011-06-28	1899-12-31 07:00:41	49.1263	10.7221	461.95	2	6	2011	1	8854	1
2011-06-28	1899-12-31 23:00:54	49.1278	10.7202	459.43	2	6	2011	4	8854	1
2011-06-29	1899-12-31 15:00:10	49.1297	10.7179	450.91	2	6	2011	3	8854	1
2011-07-02	1899-12-31 07:00:06	49.1292	10.7176	471.53	2	7	2011	1	8854	1
2011-07-05	1899-12-31 07:00:23	49.1303	10.717	456.61	2	7	2011	1	8854	1
2011-07-12	1899-12-31 07:00:23	49.1334	10.7158	460.42	2	7	2011	1	8854	1
2011-07-25	1899-12-31 07:00:41	49.1338	10.7198	462.04	2	7	2011	1	8854	1
2011-07-28	1899-12-31 11:00:41	48.6921	11.3309	422.55	2	7	2011	2	8854	2
2011-08-01	1899-12-31 23:00:54	48.1549	11.493	569.12	2	8	2011	4	8854	4
2011-08-06	1899-12-31 23:00:42	48.2055	11.5306	535.8	2	8	2011	4	8854	4
2011-08-10	1899-12-31 23:00:42	48.2062	11.5307	536.18	2	8	2011	4	8854	4
2011-06-10	1899-12-31 23:02:05	49.1407	10.6949	463.17	3	6	2011	4	8854	1
2011-06-11	1899-12-31 07:00:58	49.1393	10.703	465.32	3	6	2011	1	8854	1
2011-06-11	1899-12-31 15:00:09	49.1401	10.7039	454.45	3	6	2011	3	8854	1
2011-06-11	1899-12-31 23:00:12	49.1404	10.6952	454.89	3	6	2011	4	8854	1
2011-06-12	1899-12-31 07:00:23	49.1455	10.7096	463.13	3	6	2011	1	8854	1
2011-06-12	1899-12-31 11:00:49	49.1389	10.7074	458.07	3	6	2011	2	8854	1
2011-06-12	1899-12-31 15:00:23	49.1401	10.7039	461	3	6	2011	3	8854	1
2011-06-12	1899-12-31 23:00:41	49.1405	10.7043	458.02	3	6	2011	4	8854	1
2011-06-13	1899-12-31 07:00:48	49.1397	10.7035	452.76	3	6	2011	1	8854	1
2011-06-13	1899-12-31 11:01:12	49.1399	10.7047	456.32	3	6	2011	2	8854	1
2011-06-13	1899-12-31 15:01:07	49.1367	10.7138	458.93	3	6	2011	3	8854	1
2011-06-14	1899-12-31 07:00:42	49.1216	10.7301	464.72	3	6	2011	1	8854	1
2011-06-14	1899-12-31 11:00:54	49.1218	10.7304	463.24	3	6	2011	2	8854	1
2011-06-14	1899-12-31 15:00:23	49.1215	10.7313	459.33	3	6	2011	3	8854	1
2011-06-14	1899-12-31 23:00:41	49.1274	10.7353	458.81	3	6	2011	4	8854	1
2011-06-15	1899-12-31 07:00:05	49.1216	10.7306	464.95	3	6	2011	1	8854	1
2011-06-15	1899-12-31 11:00:05	49.1219	10.7296	484.33	3	6	2011	2	8854	1
2011-06-15	1899-12-31 15:00:45	49.1205	10.7308	462.93	3	6	2011	3	8854	1
2011-06-15	1899-12-31 23:00:06	49.1274	10.7349	454.33	3	6	2011	4	8854	1
2011-06-16	1899-12-31 07:00:51	49.1214	10.7297	457.62	3	6	2011	1	8854	1
2011-06-16	1899-12-31 11:01:13	49.1213	10.7296	463.36	3	6	2011	2	8854	1
2011-06-16	1899-12-31 15:01:12	49.1214	10.7299	459.95	3	6	2011	3	8854	1
2011-06-16	1899-12-31 23:00:23	49.1274	10.7349	454.25	3	6	2011	4	8854	1
2011-06-17	1899-12-31 07:00:42	49.1214	10.7297	455.16	3	6	2011	1	8854	1
2011-06-17	1899-12-31 11:00:23	49.1214	10.7309	467.35	3	6	2011	2	8854	1
2011-06-17	1899-12-31 15:01:12	49.137	10.7187	461.96	3	6	2011	3	8854	1
2011-06-17	1899-12-31 23:00:23	49.1363	10.7147	463.24	3	6	2011	4	8854	1
2011-06-18	1899-12-31 07:00:01	49.1362	10.7148	460.15	3	6	2011	1	8854	1
2011-06-18	1899-12-31 11:00:07	49.1361	10.7149	460.49	3	6	2011	2	8854	1
2011-06-19	1899-12-31 07:00:23	49.1214	10.7306	462.86	3	6	2011	1	8854	1
2011-06-19	1899-12-31 11:01:24	49.1218	10.7303	467.12	3	6	2011	2	8854	1
2011-06-19	1899-12-31 15:00:41	49.1219	10.7298	465.61	3	6	2011	3	8854	1
2011-06-20	1899-12-31 11:00:48	49.1217	10.7304	470.27	3	6	2011	2	8854	1
2011-06-20	1899-12-31 15:00:23	49.1214	10.7308	462.29	3	6	2011	3	8854	1
2011-06-21	1899-12-31 11:00:48	49.1362	10.7148	460.26	3	6	2011	2	8854	1
2011-06-22	1899-12-31 11:00:54	49.1362	10.7148	455.41	3	6	2011	2	8854	1
2011-06-22	1899-12-31 15:00:48	49.1376	10.7149	459.73	3	6	2011	3	8854	1
2011-06-23	1899-12-31 11:00:48	49.1441	10.7086	459.93	3	6	2011	2	8854	1
2011-06-23	1899-12-31 15:01:35	49.1407	10.7104	459.63	3	6	2011	3	8854	1
2011-06-24	1899-12-31 15:00:54	49.1403	10.7181	461.34	3	6	2011	3	8854	1
2011-06-25	1899-12-31 11:00:04	49.1216	10.7305	460.29	3	6	2011	2	8854	1
2011-06-25	1899-12-31 15:00:37	49.1214	10.7303	471.67	3	6	2011	3	8854	1
2011-06-26	1899-12-31 11:02:24	49.1211	10.731	462.33	3	6	2011	2	8854	1
2011-06-26	1899-12-31 15:00:56	49.1215	10.7298	461.84	3	6	2011	3	8854	1
2011-06-26	1899-12-31 23:00:41	49.1393	10.7135	461.41	3	6	2011	4	8854	1
2011-06-27	1899-12-31 11:01:24	49.1376	10.7149	462.65	3	6	2011	2	8854	1
2011-06-28	1899-12-31 11:00:54	49.1362	10.7148	457.83	3	6	2011	2	8854	1
2011-06-28	1899-12-31 15:01:24	49.1361	10.715	461.66	3	6	2011	3	8854	1
2011-06-29	1899-12-31 23:01:00	49.1382	10.7147	458.6	3	6	2011	4	8854	1
2011-06-30	1899-12-31 07:00:53	49.1363	10.7147	461.32	3	6	2011	1	8854	1
2011-07-02	1899-12-31 23:00:00	49.1364	10.7147	465.57	3	7	2011	4	8854	1
2011-07-03	1899-12-31 23:00:48	49.1363	10.7149	462.23	3	7	2011	4	8854	1
2011-07-05	1899-12-31 11:00:48	49.1363	10.7148	460.01	3	7	2011	2	8854	1
2011-07-05	1899-12-31 15:01:18	49.1382	10.7146	461.96	3	7	2011	3	8854	1
2011-07-06	1899-12-31 11:00:47	49.138	10.7164	467.28	3	7	2011	2	8854	1
2011-07-07	1899-12-31 11:00:41	49.1362	10.7149	463.52	3	7	2011	2	8854	1
2011-07-09	1899-12-31 23:00:22	49.1392	10.7074	463.5	3	7	2011	4	8854	1
2011-07-10	1899-12-31 11:01:17	49.1379	10.7159	463.25	3	7	2011	2	8854	1
2011-07-10	1899-12-31 23:00:23	49.1392	10.7082	456.42	3	7	2011	4	8854	1
2011-07-11	1899-12-31 11:01:19	49.1362	10.7148	465.06	3	7	2011	2	8854	1
2011-07-11	1899-12-31 15:01:24	49.1361	10.715	465.26	3	7	2011	3	8854	1
2011-07-11	1899-12-31 23:00:54	49.1399	10.707	459.49	3	7	2011	4	8854	1
2011-07-12	1899-12-31 11:00:48	49.1382	10.7162	464.06	3	7	2011	2	8854	1
2011-07-12	1899-12-31 15:01:12	49.1382	10.7161	468.29	3	7	2011	3	8854	1
2011-07-12	1899-12-31 23:01:24	49.1392	10.708	458.28	3	7	2011	4	8854	1
2011-07-13	1899-12-31 11:00:48	49.1382	10.7146	459.78	3	7	2011	2	8854	1
2011-07-13	1899-12-31 23:00:42	49.1398	10.7069	460.71	3	7	2011	4	8854	1
2011-07-14	1899-12-31 11:00:53	49.1383	10.7163	464.32	3	7	2011	2	8854	1
2011-07-14	1899-12-31 23:00:48	49.1406	10.7105	458.32	3	7	2011	4	8854	1
2011-07-15	1899-12-31 23:00:41	49.1406	10.7105	459.44	3	7	2011	4	8854	1
2011-07-16	1899-12-31 07:00:24	49.1381	10.7159	461.83	3	7	2011	1	8854	1
2011-07-16	1899-12-31 11:00:26	49.1392	10.7159	638.08	3	7	2011	2	8854	1
2011-07-16	1899-12-31 15:00:08	49.1381	10.7162	452.07	3	7	2011	3	8854	1
2011-07-16	1899-12-31 23:00:05	49.1392	10.7081	455.7	3	7	2011	4	8854	1
2011-07-17	1899-12-31 15:01:07	49.1215	10.7304	466.84	3	7	2011	3	8854	1
2011-07-17	1899-12-31 23:00:43	49.1392	10.7082	463.01	3	7	2011	4	8854	1
2011-07-18	1899-12-31 07:00:23	49.1384	10.7163	462.27	3	7	2011	1	8854	1
2011-07-18	1899-12-31 11:02:17	49.1382	10.7162	459.28	3	7	2011	2	8854	1
2011-07-18	1899-12-31 15:00:48	49.1382	10.7161	463.08	3	7	2011	3	8854	1
2011-07-18	1899-12-31 23:01:07	49.1391	10.7082	463.44	3	7	2011	4	8854	1
2011-07-19	1899-12-31 07:00:42	49.1382	10.7161	462.85	3	7	2011	1	8854	1
2011-07-19	1899-12-31 11:00:23	49.1407	10.7099	462.39	3	7	2011	2	8854	1
2011-07-19	1899-12-31 15:00:41	49.1411	10.7099	461.95	3	7	2011	3	8854	1
2011-07-19	1899-12-31 23:01:18	49.1391	10.7082	457.71	3	7	2011	4	8854	1
2011-07-20	1899-12-31 23:00:03	49.1405	10.7099	452.48	3	7	2011	4	8854	1
2011-07-21	1899-12-31 07:00:50	49.1382	10.7161	465.13	3	7	2011	1	8854	1
2011-07-21	1899-12-31 11:00:37	49.1385	10.7161	463.33	3	7	2011	2	8854	1
2011-07-21	1899-12-31 15:00:54	49.1382	10.7161	461.43	3	7	2011	3	8854	1
2011-07-21	1899-12-31 23:01:38	49.1406	10.7091	460.55	3	7	2011	4	8854	1
2011-07-22	1899-12-31 07:00:23	49.1383	10.7163	453.57	3	7	2011	1	8854	1
2011-07-22	1899-12-31 11:00:41	49.1408	10.7099	457.36	3	7	2011	2	8854	1
2011-07-22	1899-12-31 15:00:23	49.1408	10.7099	461.04	3	7	2011	3	8854	1
2011-07-22	1899-12-31 23:00:23	49.1405	10.7091	461.57	3	7	2011	4	8854	1
2011-07-23	1899-12-31 07:00:23	49.1385	10.7159	474.99	3	7	2011	1	8854	1
2011-07-23	1899-12-31 11:00:18	49.141	10.7098	458.07	3	7	2011	2	8854	1
2011-07-23	1899-12-31 15:00:24	49.1407	10.7102	461.38	3	7	2011	3	8854	1
2011-07-23	1899-12-31 23:00:54	49.1405	10.7091	458.94	3	7	2011	4	8854	1
2011-07-24	1899-12-31 07:00:23	49.1382	10.7149	459.1	3	7	2011	1	8854	1
2011-07-24	1899-12-31 11:00:41	49.1385	10.7158	460.49	3	7	2011	2	8854	1
2011-07-24	1899-12-31 15:00:23	49.1445	10.7059	462.13	3	7	2011	3	8854	1
2011-07-24	1899-12-31 23:00:54	49.1405	10.7091	461.04	3	7	2011	4	8854	1
2011-07-25	1899-12-31 11:00:23	49.1385	10.7158	464.83	3	7	2011	2	8854	1
2011-07-25	1899-12-31 15:01:41	49.1382	10.7161	461.28	3	7	2011	3	8854	1
2011-07-25	1899-12-31 23:01:18	49.1402	10.7084	460.59	3	7	2011	4	8854	1
2011-07-26	1899-12-31 07:00:42	49.139	10.7162	457.14	3	7	2011	1	8854	1
2011-07-26	1899-12-31 11:00:23	49.1408	10.7102	462.93	3	7	2011	2	8854	1
2011-07-26	1899-12-31 15:00:54	49.1409	10.7101	463.64	3	7	2011	3	8854	1
2011-07-26	1899-12-31 23:01:09	49.1402	10.7084	459.1	3	7	2011	4	8854	1
2011-07-27	1899-12-31 07:00:42	49.1402	10.7152	460.79	3	7	2011	1	8854	1
2011-07-27	1899-12-31 11:00:07	49.1408	10.7103	460.25	3	7	2011	2	8854	1
2011-07-27	1899-12-31 15:00:42	49.141	10.7102	458.31	3	7	2011	3	8854	1
2011-07-27	1899-12-31 23:00:41	49.1405	10.709	454.95	3	7	2011	4	8854	1
2011-07-28	1899-12-31 23:00:54	48.7466	11.406	424.91	3	7	2011	4	8854	2
2011-07-29	1899-12-31 07:01:41	48.7463	11.4069	422.56	3	7	2011	1	8854	2
2011-07-29	1899-12-31 11:00:48	48.7464	11.4072	413.79	3	7	2011	2	8854	2
2011-07-29	1899-12-31 23:00:54	48.7466	11.4061	411.03	3	7	2011	4	8854	2
2011-07-31	1899-12-31 23:01:47	48.1541	11.4912	566.18	3	7	2011	4	8854	4
2011-06-13	1899-12-31 23:00:23	49.1259	10.7213	460.35	4	6	2011	4	8854	1
2011-06-18	1899-12-31 23:00:12	49.1238	10.7226	456	4	6	2011	4	8854	1
2011-06-19	1899-12-31 23:00:23	49.1245	10.7218	458.46	4	6	2011	4	8854	1
2011-06-20	1899-12-31 23:00:41	49.1244	10.7218	459.49	4	6	2011	4	8854	1
2011-06-22	1899-12-31 07:00:01	49.1273	10.7197	456.87	4	6	2011	1	8854	1
2011-06-22	1899-12-31 23:00:00	49.1249	10.7213	464.32	4	6	2011	4	8854	1
2011-06-23	1899-12-31 23:00:23	49.1248	10.7219	455.75	4	6	2011	4	8854	1
2011-06-24	1899-12-31 07:00:41	49.127	10.7197	465.83	4	6	2011	1	8854	1
2011-06-24	1899-12-31 11:01:17	49.1274	10.7196	457.92	4	6	2011	2	8854	1
2011-06-27	1899-12-31 23:00:23	49.1247	10.7216	466.16	4	6	2011	4	8854	1
2011-06-30	1899-12-31 23:00:41	49.1249	10.7215	445.14	4	6	2011	4	8854	1
2011-07-01	1899-12-31 23:01:24	49.1249	10.7215	460.72	4	7	2011	4	8854	1
2011-07-04	1899-12-31 23:00:41	49.1248	10.7215	471.2	4	7	2011	4	8854	1
2011-07-05	1899-12-31 23:00:42	49.1243	10.722	467.5	4	7	2011	4	8854	1
2011-07-06	1899-12-31 23:00:24	49.1244	10.7219	462.77	4	7	2011	4	8854	1
2011-07-07	1899-12-31 23:00:42	49.1245	10.7218	464.65	4	7	2011	4	8854	1
2011-07-08	1899-12-31 23:00:47	49.1241	10.7223	459.48	4	7	2011	4	8854	1
2011-06-10	1899-12-31 15:00:24	49.1409	10.6984	467.92	5	6	2011	3	8854	1
2011-07-30	1899-12-31 23:00:42	48.2056	11.5291	537.2	5	7	2011	4	8854	4
2011-08-04	1899-12-31 07:00:48	48.2057	11.5288	541.18	5	8	2011	1	8854	4
2011-08-04	1899-12-31 11:02:07	48.2058	11.5289	540.44	5	8	2011	2	8854	4
2011-08-04	1899-12-31 23:00:54	48.2057	11.529	539.77	5	8	2011	4	8854	4
2011-07-01	1899-12-31 07:00:23	49.1304	10.7137	461	9	7	2011	1	8854	1
2011-07-01	1899-12-31 15:01:22	49.1307	10.7147	464.92	9	7	2011	3	8854	1
2011-07-02	1899-12-31 11:00:38	49.129	10.7152	460.41	9	7	2011	2	8854	1
2011-07-02	1899-12-31 15:00:54	49.1305	10.7152	461.41	9	7	2011	3	8854	1
2011-07-03	1899-12-31 07:00:23	49.128	10.7143	465.26	9	7	2011	1	8854	1
2011-07-03	1899-12-31 11:00:53	49.1288	10.7158	461.85	9	7	2011	2	8854	1
2011-07-03	1899-12-31 15:00:54	49.129	10.7153	461.03	9	7	2011	3	8854	1
2011-07-04	1899-12-31 07:00:23	49.1267	10.7126	462.53	9	7	2011	1	8854	1
2011-07-06	1899-12-31 07:00:12	49.1306	10.7147	491.14	9	7	2011	1	8854	1
2011-07-06	1899-12-31 15:00:07	49.1307	10.715	462.64	9	7	2011	3	8854	1
2011-07-07	1899-12-31 07:00:23	49.1306	10.7146	459.39	9	7	2011	1	8854	1
2011-07-07	1899-12-31 15:00:54	49.1303	10.7147	458.51	9	7	2011	3	8854	1
2011-07-08	1899-12-31 07:00:23	49.1293	10.7154	457.76	9	7	2011	1	8854	1
2011-07-08	1899-12-31 11:00:41	49.1306	10.7146	460.52	9	7	2011	2	8854	1
2011-07-08	1899-12-31 15:00:23	49.1298	10.7153	460.84	9	7	2011	3	8854	1
2011-07-09	1899-12-31 07:00:16	49.13	10.7141	459.99	9	7	2011	1	8854	1
2011-07-09	1899-12-31 11:00:42	49.1307	10.7144	458.85	9	7	2011	2	8854	1
2011-07-09	1899-12-31 15:00:10	49.1308	10.7149	449.29	9	7	2011	3	8854	1
2011-07-10	1899-12-31 07:00:42	49.1307	10.7122	468.2	9	7	2011	1	8854	1
2011-07-10	1899-12-31 15:01:05	49.1298	10.7158	459.71	9	7	2011	3	8854	1
2011-07-11	1899-12-31 07:00:23	49.1311	10.7127	460.44	9	7	2011	1	8854	1
2011-07-13	1899-12-31 07:00:42	49.1266	10.7123	463.28	9	7	2011	1	8854	1
2011-07-13	1899-12-31 15:00:03	49.1312	10.7127	457.43	9	7	2011	3	8854	1
2011-07-14	1899-12-31 15:00:50	49.1309	10.7139	459.5	9	7	2011	3	8854	1
2011-07-15	1899-12-31 07:01:17	49.1298	10.715	449.81	9	7	2011	1	8854	1
2011-07-15	1899-12-31 11:00:54	49.1309	10.7141	470.55	9	7	2011	2	8854	1
2011-07-15	1899-12-31 15:01:18	49.1307	10.714	461.71	9	7	2011	3	8854	1
2011-07-28	1899-12-31 07:00:23	48.6885	11.3258	414.81	9	7	2011	1	8854	2
2011-08-07	1899-12-31 11:00:55	48.2069	11.5256	537.8	9	8	2011	2	8854	4
2011-06-30	1899-12-31 15:00:54	49.1326	10.712	461	10	6	2011	3	8854	1
2011-07-01	1899-12-31 11:01:48	49.1326	10.712	462.09	10	7	2011	2	8854	1
2011-07-17	1899-12-31 07:00:51	49.1294	10.7155	461.37	10	7	2011	1	8854	1
2011-07-17	1899-12-31 11:00:42	49.128	10.7145	465.4	10	7	2011	2	8854	1
2011-07-20	1899-12-31 07:00:04	49.1494	10.7396	461.79	10	7	2011	1	8854	1
2011-07-20	1899-12-31 11:00:02	49.1501	10.7424	473.15	10	7	2011	2	8854	1
2011-07-20	1899-12-31 15:00:37	49.1492	10.7387	466.79	10	7	2011	3	8854	1
2011-07-28	1899-12-31 15:01:57	48.6842	11.3408	413.04	10	7	2011	3	8854	2
2011-07-30	1899-12-31 11:00:01	48.2058	11.528	535.69	10	7	2011	2	8854	4
2011-07-30	1899-12-31 15:00:54	48.2057	11.5283	543.75	10	7	2011	3	8854	4
2011-08-04	1899-12-31 15:00:47	48.2047	11.5273	541.14	10	8	2011	3	8854	4
2011-08-05	1899-12-31 11:01:24	48.1945	11.5363	544.15	10	8	2011	2	8854	4
2011-08-07	1899-12-31 07:00:54	48.2058	11.5277	540.79	10	8	2011	1	8854	4
2011-08-07	1899-12-31 15:00:54	48.2048	11.5276	539.17	10	8	2011	3	8854	4
2011-08-08	1899-12-31 11:01:24	48.2053	11.5277	544.94	10	8	2011	2	8854	4
2011-08-08	1899-12-31 15:00:54	48.2051	11.5278	537.9	10	8	2011	3	8854	4
2011-08-10	1899-12-31 15:00:11	48.2051	11.5273	538.91	10	8	2011	3	8854	4
2011-06-18	1899-12-31 11:00:42	49.1377	10.7343	459.12	1	6	2011	2	8856	1
2011-06-19	1899-12-31 15:00:48	49.1473	10.7138	465.33	1	6	2011	3	8856	1
2011-06-20	1899-12-31 15:00:23	49.1388	10.734	457.96	1	6	2011	3	8856	1
2011-06-23	1899-12-31 11:00:40	49.1485	10.7081	456.63	1	6	2011	2	8856	1
2011-06-24	1899-12-31 07:00:57	49.1472	10.715	456.98	1	6	2011	1	8856	1
2011-06-24	1899-12-31 11:00:42	49.1486	10.7086	454.66	1	6	2011	2	8856	1
2011-06-24	1899-12-31 15:00:23	49.1486	10.7088	458.2	1	6	2011	3	8856	1
2011-06-25	1899-12-31 11:00:42	49.1486	10.7075	458.8	1	6	2011	2	8856	1
2011-06-25	1899-12-31 15:00:19	49.1491	10.7083	466.53	1	6	2011	3	8856	1
2011-06-27	1899-12-31 07:00:23	49.1444	10.7293	464.44	1	6	2011	1	8856	1
2011-06-28	1899-12-31 07:00:53	49.1447	10.7281	463.45	1	6	2011	1	8856	1
2011-06-30	1899-12-31 11:00:42	49.1461	10.719	455.4	1	6	2011	2	8856	1
2011-06-30	1899-12-31 15:00:23	49.1474	10.7173	457.27	1	6	2011	3	8856	1
2011-07-02	1899-12-31 07:00:42	49.1314	10.7381	457.84	1	7	2011	1	8856	1
2011-08-07	1899-12-31 15:00:23	49.131	10.8809	461.59	1	8	2011	3	8856	2
2011-08-08	1899-12-31 07:00:25	49.131	10.8813	458.75	1	8	2011	1	8856	2
2011-08-08	1899-12-31 11:00:48	49.1315	10.8819	453.66	1	8	2011	2	8856	2
2011-08-09	1899-12-31 07:00:23	49.1308	10.8822	460.7	1	8	2011	1	8856	2
2011-08-09	1899-12-31 11:00:48	49.1302	10.8831	454.81	1	8	2011	2	8856	2
2011-08-09	1899-12-31 15:00:48	49.1316	10.8804	455.39	1	8	2011	3	8856	2
2011-08-10	1899-12-31 11:00:13	48.0313	10.9352	678.93	1	8	2011	2	8856	2
2011-09-24	1899-12-31 07:00:08	48.2186	10.2918	563.93	1	9	2011	1	8856	2
2011-09-24	1899-12-31 11:00:24	48.2169	10.2923	584.71	1	9	2011	2	8856	2
2011-10-28	1899-12-31 23:00:41	48.2673	10.3144	540.38	1	10	2011	4	8856	2
2011-10-31	1899-12-31 23:00:54	48.2673	10.3143	531.24	1	10	2011	4	8856	2
2011-08-12	1899-12-31 11:00:47	48.1562	11.4931	561.9	1	8	2011	2	8856	4
2011-08-22	1899-12-31 11:00:54	48.1555	11.4881	567.98	1	8	2011	2	8856	4
2011-08-25	1899-12-31 15:01:18	48.1589	11.4942	550.36	1	8	2011	3	8856	4
2011-08-29	1899-12-31 11:00:41	48.154	11.4929	556.95	1	8	2011	2	8856	4
2011-08-31	1899-12-31 07:00:24	48.1543	11.4929	569.37	1	8	2011	1	8856	4
2011-08-31	1899-12-31 23:00:12	48.2106	11.5111	529.17	1	8	2011	4	8856	4
2011-09-01	1899-12-31 15:00:23	48.16	11.4927	559.27	1	9	2011	3	8856	4
2011-09-06	1899-12-31 11:00:48	48.1948	11.5375	548.28	1	9	2011	2	8856	4
2011-09-07	1899-12-31 11:00:20	48.2119	11.5111	528.06	1	9	2011	2	8856	4
2011-09-07	1899-12-31 15:00:05	48.2118	11.5111	533.61	1	9	2011	3	8856	4
2011-09-07	1899-12-31 23:00:38	48.2107	11.511	533.92	1	9	2011	4	8856	4
2011-09-08	1899-12-31 07:01:12	48.2117	11.5117	542.96	1	9	2011	1	8856	4
2011-09-08	1899-12-31 11:01:17	48.2119	11.5112	538.64	1	9	2011	2	8856	4
2011-09-08	1899-12-31 15:01:44	48.2116	11.511	539.05	1	9	2011	3	8856	4
2011-09-08	1899-12-31 23:00:23	48.2116	11.5119	533.81	1	9	2011	4	8856	4
2011-09-09	1899-12-31 07:00:54	48.2113	11.5108	540.74	1	9	2011	1	8856	4
2011-09-09	1899-12-31 11:00:55	48.2119	11.5112	521.95	1	9	2011	2	8856	4
2011-09-09	1899-12-31 15:00:54	48.212	11.5114	533.75	1	9	2011	3	8856	4
2011-09-09	1899-12-31 23:00:41	48.2116	11.5119	534.8	1	9	2011	4	8856	4
2011-09-11	1899-12-31 15:00:23	48.1589	11.4915	559.98	1	9	2011	3	8856	4
2011-09-12	1899-12-31 11:01:19	48.1542	11.4894	544.5	1	9	2011	2	8856	4
2011-09-14	1899-12-31 11:00:31	48.2119	11.5112	519.64	1	9	2011	2	8856	4
2011-09-15	1899-12-31 11:00:48	48.2119	11.5113	536.76	1	9	2011	2	8856	4
2011-09-16	1899-12-31 07:00:54	48.212	11.5113	537.95	1	9	2011	1	8856	4
2011-09-16	1899-12-31 15:00:23	48.1578	11.5001	557.9	1	9	2011	3	8856	4
2011-09-18	1899-12-31 11:00:23	48.2117	11.5114	522.44	1	9	2011	2	8856	4
2011-09-18	1899-12-31 23:00:41	48.21	11.512	536.56	1	9	2011	4	8856	4
2011-09-19	1899-12-31 11:00:23	48.2118	11.5112	527.85	1	9	2011	2	8856	4
2011-09-19	1899-12-31 15:00:44	48.2117	11.5116	538.17	1	9	2011	3	8856	4
2011-09-20	1899-12-31 15:00:41	48.2116	11.5116	532.01	1	9	2011	3	8856	4
2011-09-20	1899-12-31 23:00:42	48.21	11.5121	535.6	1	9	2011	4	8856	4
2011-09-21	1899-12-31 07:00:03	48.2116	11.5118	539.65	1	9	2011	1	8856	4
2011-09-21	1899-12-31 11:00:42	48.1542	11.493	571.85	1	9	2011	2	8856	4
2011-09-21	1899-12-31 23:00:23	48.2098	11.5122	514.91	1	9	2011	4	8856	4
2011-09-22	1899-12-31 23:00:48	48.21	11.5121	531.58	1	9	2011	4	8856	4
2011-06-12	1899-12-31 15:00:48	49.1453	10.7169	458.43	2	6	2011	3	8856	1
2011-06-13	1899-12-31 07:00:42	49.1418	10.7289	457.34	2	6	2011	1	8856	1
2011-06-13	1899-12-31 15:00:42	49.1439	10.7136	458.14	2	6	2011	3	8856	1
2011-06-14	1899-12-31 15:00:23	49.1438	10.7136	459.22	2	6	2011	3	8856	1
2011-06-15	1899-12-31 11:00:11	49.1439	10.7136	455.71	2	6	2011	2	8856	1
2011-06-17	1899-12-31 11:00:41	49.1425	10.7277	459.41	2	6	2011	2	8856	1
2011-06-22	1899-12-31 07:00:39	49.1406	10.7304	457.92	2	6	2011	1	8856	1
2011-06-25	1899-12-31 07:00:04	49.1479	10.7097	461.95	2	6	2011	1	8856	1
2011-06-27	1899-12-31 23:00:48	49.1468	10.7092	455.15	2	6	2011	4	8856	1
2011-06-28	1899-12-31 23:00:23	49.143	10.7161	458.7	2	6	2011	4	8856	1
2011-06-29	1899-12-31 07:00:48	49.1423	10.7287	462.23	2	6	2011	1	8856	1
2011-06-29	1899-12-31 15:01:18	49.1295	10.7178	454.62	2	6	2011	3	8856	1
2011-06-30	1899-12-31 07:00:48	49.1415	10.7287	459.99	2	6	2011	1	8856	1
2011-07-01	1899-12-31 07:00:54	49.1362	10.7324	464.66	2	7	2011	1	8856	1
2011-07-01	1899-12-31 11:00:41	49.1359	10.7163	453.93	2	7	2011	2	8856	1
2011-07-03	1899-12-31 15:00:42	49.129	10.7365	454.68	2	7	2011	3	8856	1
2011-07-05	1899-12-31 11:00:23	49.1361	10.7164	454.35	2	7	2011	2	8856	1
2011-07-05	1899-12-31 15:00:22	49.1361	10.7164	466.14	2	7	2011	3	8856	1
2011-07-09	1899-12-31 07:00:13	49.1295	10.7192	455.93	2	7	2011	1	8856	1
2011-07-27	1899-12-31 07:01:07	49.1338	10.7227	455.6	2	7	2011	1	8856	1
2011-08-01	1899-12-31 07:00:42	49.1291	10.7795	464.17	2	8	2011	1	8856	1
2011-08-01	1899-12-31 11:00:49	49.1284	10.777	464.94	2	8	2011	2	8856	1
2011-08-01	1899-12-31 23:00:48	49.1299	10.7766	465.29	2	8	2011	4	8856	1
2011-08-02	1899-12-31 07:00:53	49.1293	10.7796	461.41	2	8	2011	1	8856	1
2011-08-02	1899-12-31 23:00:23	49.1284	10.7762	465.76	2	8	2011	4	8856	1
2011-08-03	1899-12-31 23:00:19	49.1285	10.7769	468.04	2	8	2011	4	8856	1
2011-08-04	1899-12-31 23:00:42	49.1293	10.7798	470.12	2	8	2011	4	8856	1
2011-08-05	1899-12-31 07:00:41	49.1284	10.777	466.68	2	8	2011	1	8856	1
2011-08-05	1899-12-31 23:01:11	49.1298	10.7818	466.92	2	8	2011	4	8856	1
2011-08-06	1899-12-31 07:00:05	49.1284	10.7771	463.22	2	8	2011	1	8856	1
2011-08-06	1899-12-31 23:00:19	49.1297	10.7818	459.21	2	8	2011	4	8856	1
2011-08-07	1899-12-31 11:00:48	49.127	10.7716	469.98	2	8	2011	2	8856	1
2011-08-07	1899-12-31 23:00:48	49.1292	10.881	459.4	2	8	2011	4	8856	2
2011-08-08	1899-12-31 15:01:20	49.1325	10.8848	456.71	2	8	2011	3	8856	2
2011-08-08	1899-12-31 23:00:41	49.1292	10.8811	459.76	2	8	2011	4	8856	2
2011-08-09	1899-12-31 23:00:23	49.1292	10.8811	452.02	2	8	2011	4	8856	2
2011-08-10	1899-12-31 23:00:24	47.9928	10.8742	645.46	2	8	2011	4	8856	2
2011-09-26	1899-12-31 11:00:54	48.2196	10.2923	558.11	2	9	2011	2	8856	2
2011-09-26	1899-12-31 23:01:12	48.2168	10.2919	563.03	2	9	2011	4	8856	2
2011-09-27	1899-12-31 11:00:23	48.2213	10.2927	540.86	2	9	2011	2	8856	2
2011-09-27	1899-12-31 23:01:12	48.2167	10.292	555.03	2	9	2011	4	8856	2
2011-10-01	1899-12-31 11:00:07	48.2424	10.3197	548.28	2	10	2011	2	8856	2
2011-10-01	1899-12-31 15:00:42	48.2692	10.3174	529.72	2	10	2011	3	8856	2
2011-10-08	1899-12-31 11:00:42	48.4802	10.2331	489.24	2	10	2011	2	8856	2
2011-10-09	1899-12-31 07:00:23	48.4799	10.23	490.13	2	10	2011	1	8856	2
2011-10-09	1899-12-31 11:00:41	48.4797	10.2334	491.43	2	10	2011	2	8856	2
2011-10-16	1899-12-31 11:00:23	48.2677	10.3185	542.12	2	10	2011	2	8856	2
2011-10-16	1899-12-31 15:00:54	48.2669	10.3182	549.06	2	10	2011	3	8856	2
2011-10-18	1899-12-31 11:00:54	48.2668	10.3184	539.79	2	10	2011	2	8856	2
2011-10-22	1899-12-31 07:00:41	48.2721	10.3181	546.78	2	10	2011	1	8856	2
2011-10-24	1899-12-31 15:00:48	48.2685	10.318	537.31	2	10	2011	3	8856	2
2011-10-25	1899-12-31 11:00:53	48.2737	10.3191	540.38	2	10	2011	2	8856	2
2011-10-25	1899-12-31 15:00:23	48.267	10.3181	545.43	2	10	2011	3	8856	2
2011-10-26	1899-12-31 23:00:09	48.2718	10.3156	541.33	2	10	2011	4	8856	2
2011-10-27	1899-12-31 11:00:41	48.2669	10.3181	545.99	2	10	2011	2	8856	2
2011-10-27	1899-12-31 15:00:23	48.2753	10.3173	538.6	2	10	2011	3	8856	2
2011-10-27	1899-12-31 23:00:43	48.2666	10.3182	539.68	2	10	2011	4	8856	2
2011-10-29	1899-12-31 15:00:03	48.2668	10.3177	513.67	2	10	2011	3	8856	2
2011-10-30	1899-12-31 23:00:23	48.2719	10.3156	545.84	2	10	2011	4	8856	2
2011-11-01	1899-12-31 23:00:23	48.2673	10.3153	543.56	2	11	2011	4	8856	2
2011-11-03	1899-12-31 23:00:42	48.2597	10.2757	577.15	2	11	2011	4	8856	2
2011-12-03	1899-12-31 01:00:27	48.0284	10.8771	634.23	2	12	2011	4	8856	2
2011-12-22	1899-12-31 07:00:41	48.0201	10.8797	631.74	2	12	2011	1	8856	2
2011-08-11	1899-12-31 23:01:19	48.1595	11.4939	568.33	2	8	2011	4	8856	4
2011-08-13	1899-12-31 11:00:19	48.1543	11.4922	569.04	2	8	2011	2	8856	4
2011-08-13	1899-12-31 15:00:24	48.1549	11.494	559.98	2	8	2011	3	8856	4
2011-08-14	1899-12-31 11:01:35	48.1548	11.4941	578.66	2	8	2011	2	8856	4
2011-08-20	1899-12-31 07:00:54	48.1634	11.4578	560.42	2	8	2011	1	8856	4
2011-08-20	1899-12-31 11:00:15	48.158	11.4954	561.95	2	8	2011	2	8856	4
2011-08-21	1899-12-31 07:00:42	48.158	11.4958	558.26	2	8	2011	1	8856	4
2011-08-21	1899-12-31 11:00:48	48.1579	11.496	559.66	2	8	2011	2	8856	4
2011-08-23	1899-12-31 07:00:42	48.1632	11.4579	563.9	2	8	2011	1	8856	4
2011-09-04	1899-12-31 23:00:25	48.1596	11.4933	558.58	2	9	2011	4	8856	4
2011-09-10	1899-12-31 11:00:27	48.1539	11.4909	519.04	2	9	2011	2	8856	4
2011-09-11	1899-12-31 07:00:54	48.2131	11.5123	537.26	2	9	2011	1	8856	4
2011-09-12	1899-12-31 23:00:23	48.1594	11.4941	560.87	2	9	2011	4	8856	4
2011-09-22	1899-12-31 07:00:54	48.2127	11.5117	533.49	2	9	2011	1	8856	4
2011-09-23	1899-12-31 15:00:23	48.1562	11.4896	561.95	2	9	2011	3	8856	4
2011-06-09	1899-12-31 22:24:12	49.1279	10.7363	452.54	3	6	2011	4	8856	1
2011-06-09	1899-12-31 23:00:06	49.1281	10.7359	462.1	3	6	2011	4	8856	1
2011-06-10	1899-12-31 07:00:23	49.142	10.7097	459.62	3	6	2011	1	8856	1
2011-06-10	1899-12-31 11:00:41	49.1461	10.7062	457.44	3	6	2011	2	8856	1
2011-06-10	1899-12-31 15:00:23	49.147	10.7058	459.03	3	6	2011	3	8856	1
2011-06-10	1899-12-31 23:00:23	49.1459	10.7058	458.89	3	6	2011	4	8856	1
2011-06-11	1899-12-31 07:00:41	49.1446	10.7065	460.99	3	6	2011	1	8856	1
2011-06-11	1899-12-31 11:00:41	49.1427	10.7088	457.39	3	6	2011	2	8856	1
2011-06-12	1899-12-31 07:00:41	49.1438	10.7135	459.78	3	6	2011	1	8856	1
2011-06-12	1899-12-31 11:00:37	49.1428	10.7087	459.88	3	6	2011	2	8856	1
2011-06-18	1899-12-31 23:00:05	49.1475	10.7074	459.37	3	6	2011	4	8856	1
2011-06-19	1899-12-31 07:00:41	49.1421	10.7172	458.9	3	6	2011	1	8856	1
2011-06-19	1899-12-31 11:00:23	49.1438	10.7131	460.41	3	6	2011	2	8856	1
2011-06-19	1899-12-31 23:00:23	49.1476	10.7073	463.31	3	6	2011	4	8856	1
2011-06-20	1899-12-31 23:00:48	49.1476	10.7074	458.42	3	6	2011	4	8856	1
2011-06-21	1899-12-31 23:00:23	49.1476	10.7073	461.27	3	6	2011	4	8856	1
2011-06-22	1899-12-31 00:00:14	49.1476	10.7073	461.25	3	6	2011	4	8856	1
2011-06-22	1899-12-31 23:00:04	49.1476	10.7074	466	3	6	2011	4	8856	1
2011-06-23	1899-12-31 15:00:53	49.1476	10.7074	459.06	3	6	2011	3	8856	1
2011-06-23	1899-12-31 23:00:23	49.1475	10.7073	456.1	3	6	2011	4	8856	1
2011-06-24	1899-12-31 23:00:41	49.1477	10.7073	452.83	3	6	2011	4	8856	1
2011-06-25	1899-12-31 23:00:11	49.1382	10.7184	457.05	3	6	2011	4	8856	1
2011-06-26	1899-12-31 15:00:48	49.1398	10.7165	455.55	3	6	2011	3	8856	1
2011-06-26	1899-12-31 23:00:48	49.1385	10.7204	456.37	3	6	2011	4	8856	1
2011-06-27	1899-12-31 15:00:54	49.1476	10.7074	462.59	3	6	2011	3	8856	1
2011-06-29	1899-12-31 11:00:47	49.1361	10.7149	456.32	3	6	2011	2	8856	1
2011-06-29	1899-12-31 23:00:41	49.1475	10.7072	458.92	3	6	2011	4	8856	1
2011-06-30	1899-12-31 23:00:44	49.147	10.7058	455.81	3	6	2011	4	8856	1
2011-07-01	1899-12-31 15:00:42	49.1361	10.715	457.95	3	7	2011	3	8856	1
2011-07-01	1899-12-31 23:00:23	49.1281	10.7356	456.73	3	7	2011	4	8856	1
2011-07-02	1899-12-31 11:00:23	49.1362	10.7148	459.6	3	7	2011	2	8856	1
2011-07-02	1899-12-31 23:00:42	49.1279	10.7355	458.07	3	7	2011	4	8856	1
2011-07-03	1899-12-31 23:00:42	49.1278	10.7354	455.98	3	7	2011	4	8856	1
2011-07-04	1899-12-31 11:00:41	49.1216	10.7299	462.36	3	7	2011	2	8856	1
2011-07-04	1899-12-31 15:00:23	49.1212	10.7301	458.91	3	7	2011	3	8856	1
2011-07-04	1899-12-31 23:00:23	49.1282	10.7358	455.89	3	7	2011	4	8856	1
2011-07-05	1899-12-31 23:00:48	49.1282	10.7358	457.94	3	7	2011	4	8856	1
2011-07-06	1899-12-31 11:00:05	49.1387	10.7161	473.72	3	7	2011	2	8856	1
2011-07-06	1899-12-31 15:00:24	49.1386	10.716	463.37	3	7	2011	3	8856	1
2011-07-06	1899-12-31 23:00:42	49.1282	10.7358	457.81	3	7	2011	4	8856	1
2011-07-07	1899-12-31 11:00:23	49.1387	10.7159	458.66	3	7	2011	2	8856	1
2011-07-07	1899-12-31 15:00:48	49.1387	10.7155	460.27	3	7	2011	3	8856	1
2011-07-07	1899-12-31 23:00:41	49.1277	10.7354	468.48	3	7	2011	4	8856	1
2011-07-08	1899-12-31 11:00:53	49.1381	10.716	457.54	3	7	2011	2	8856	1
2011-07-08	1899-12-31 15:00:41	49.1385	10.7159	457.43	3	7	2011	3	8856	1
2011-07-08	1899-12-31 23:00:42	49.1282	10.7358	459.32	3	7	2011	4	8856	1
2011-07-09	1899-12-31 11:00:42	49.1383	10.7164	455.85	3	7	2011	2	8856	1
2011-07-09	1899-12-31 15:00:11	49.1384	10.716	414.77	3	7	2011	3	8856	1
2011-07-09	1899-12-31 23:00:24	49.1275	10.7354	463.37	3	7	2011	4	8856	1
2011-07-10	1899-12-31 07:00:23	49.1382	10.716	462.9	3	7	2011	1	8856	1
2011-07-10	1899-12-31 11:00:47	49.1383	10.7164	455.73	3	7	2011	2	8856	1
2011-07-10	1899-12-31 15:00:47	49.1397	10.7165	457.35	3	7	2011	3	8856	1
2011-07-10	1899-12-31 23:00:41	49.1381	10.716	462.37	3	7	2011	4	8856	1
2011-07-11	1899-12-31 07:00:23	49.1407	10.6948	448.33	3	7	2011	1	8856	1
2011-07-11	1899-12-31 11:00:53	49.1401	10.7129	459.82	3	7	2011	2	8856	1
2011-07-11	1899-12-31 15:00:42	49.1393	10.7145	461.37	3	7	2011	3	8856	1
2011-07-11	1899-12-31 23:00:42	49.1407	10.7148	458.63	3	7	2011	4	8856	1
2011-07-12	1899-12-31 07:00:23	49.1393	10.7145	457.81	3	7	2011	1	8856	1
2011-07-12	1899-12-31 11:00:53	49.1386	10.716	458.79	3	7	2011	2	8856	1
2011-07-12	1899-12-31 15:00:48	49.1388	10.7156	458.83	3	7	2011	3	8856	1
2011-07-12	1899-12-31 23:00:23	49.1413	10.7131	460.67	3	7	2011	4	8856	1
2011-07-13	1899-12-31 11:00:42	49.1384	10.716	453.91	3	7	2011	2	8856	1
2011-07-13	1899-12-31 23:00:14	49.1449	10.7067	459.83	3	7	2011	4	8856	1
2011-07-14	1899-12-31 07:00:47	49.1393	10.7079	461.12	3	7	2011	1	8856	1
2011-07-14	1899-12-31 11:00:41	49.1385	10.7159	460.79	3	7	2011	2	8856	1
2011-07-14	1899-12-31 15:00:42	49.1385	10.7159	457.21	3	7	2011	3	8856	1
2011-07-14	1899-12-31 23:00:23	49.1387	10.716	452.81	3	7	2011	4	8856	1
2011-07-15	1899-12-31 07:00:43	49.1387	10.716	459.8	3	7	2011	1	8856	1
2011-07-15	1899-12-31 23:00:41	49.1394	10.7144	448.42	3	7	2011	4	8856	1
2011-07-16	1899-12-31 07:00:42	49.1397	10.7161	460.87	3	7	2011	1	8856	1
2011-07-16	1899-12-31 11:00:13	49.1407	10.7146	453.09	3	7	2011	2	8856	1
2011-07-16	1899-12-31 15:00:12	49.1403	10.7144	428.38	3	7	2011	3	8856	1
2011-07-16	1899-12-31 23:00:24	49.1409	10.7137	459.1	3	7	2011	4	8856	1
2011-07-17	1899-12-31 07:00:23	49.14	10.7157	463.89	3	7	2011	1	8856	1
2011-07-17	1899-12-31 11:00:41	49.1386	10.7157	458.85	3	7	2011	2	8856	1
2011-07-17	1899-12-31 15:00:23	49.1388	10.7156	457.95	3	7	2011	3	8856	1
2011-07-17	1899-12-31 23:00:44	49.1408	10.7139	457.69	3	7	2011	4	8856	1
2011-07-18	1899-12-31 07:00:37	49.1388	10.7156	458.36	3	7	2011	1	8856	1
2011-07-18	1899-12-31 11:00:48	49.1398	10.7163	451.81	3	7	2011	2	8856	1
2011-07-18	1899-12-31 15:01:07	49.1385	10.7159	461.46	3	7	2011	3	8856	1
2011-07-18	1899-12-31 23:00:41	49.1408	10.7139	465.45	3	7	2011	4	8856	1
2011-07-19	1899-12-31 07:00:42	49.1387	10.7157	461.86	3	7	2011	1	8856	1
2011-07-19	1899-12-31 11:00:41	49.1412	10.7166	455.45	3	7	2011	2	8856	1
2011-07-19	1899-12-31 15:00:54	49.1404	10.7182	457.62	3	7	2011	3	8856	1
2011-07-19	1899-12-31 23:00:41	49.1409	10.7138	461.86	3	7	2011	4	8856	1
2011-07-20	1899-12-31 23:00:07	49.1405	10.7091	461.55	3	7	2011	4	8856	1
2011-07-21	1899-12-31 07:00:47	49.1408	10.7138	462.23	3	7	2011	1	8856	1
2011-07-21	1899-12-31 11:00:47	49.1388	10.7155	458.33	3	7	2011	2	8856	1
2011-07-21	1899-12-31 15:00:41	49.1387	10.7157	458.53	3	7	2011	3	8856	1
2011-07-21	1899-12-31 23:00:48	49.1405	10.7091	461.16	3	7	2011	4	8856	1
2011-07-22	1899-12-31 07:00:42	49.1407	10.7094	458.98	3	7	2011	1	8856	1
2011-07-22	1899-12-31 11:00:53	49.14	10.7158	458.68	3	7	2011	2	8856	1
2011-07-22	1899-12-31 15:00:42	49.14	10.7158	457.15	3	7	2011	3	8856	1
2011-07-22	1899-12-31 23:00:23	49.1405	10.7091	458.41	3	7	2011	4	8856	1
2011-07-23	1899-12-31 07:00:37	49.1407	10.7094	456.11	3	7	2011	1	8856	1
2011-07-23	1899-12-31 11:00:06	49.1425	10.7111	452.04	3	7	2011	2	8856	1
2011-07-23	1899-12-31 15:00:04	49.1447	10.7058	457.58	3	7	2011	3	8856	1
2011-07-23	1899-12-31 23:00:08	49.1405	10.7092	461.81	3	7	2011	4	8856	1
2011-07-24	1899-12-31 07:00:23	49.1382	10.7146	463.91	3	7	2011	1	8856	1
2011-07-24	1899-12-31 11:00:41	49.1446	10.708	456.57	3	7	2011	2	8856	1
2011-07-24	1899-12-31 15:00:23	49.1454	10.7078	462.87	3	7	2011	3	8856	1
2011-07-24	1899-12-31 23:00:41	49.1413	10.7052	461.3	3	7	2011	4	8856	1
2011-07-25	1899-12-31 07:00:23	49.1405	10.709	463.87	3	7	2011	1	8856	1
2011-07-25	1899-12-31 11:00:41	49.1427	10.7132	452.78	3	7	2011	2	8856	1
2011-07-25	1899-12-31 23:00:41	49.1405	10.709	463.92	3	7	2011	4	8856	1
2011-07-26	1899-12-31 11:00:41	49.1405	10.7183	456.32	3	7	2011	2	8856	1
2011-07-26	1899-12-31 15:00:43	49.1397	10.716	458.38	3	7	2011	3	8856	1
2011-07-26	1899-12-31 23:00:41	49.1271	10.7348	452.76	3	7	2011	4	8856	1
2011-07-27	1899-12-31 11:00:48	49.1388	10.7157	456.63	3	7	2011	2	8856	1
2011-07-27	1899-12-31 15:00:53	49.1381	10.716	456.9	3	7	2011	3	8856	1
2011-07-27	1899-12-31 23:00:41	49.1405	10.7089	469.31	3	7	2011	4	8856	1
2011-07-28	1899-12-31 07:00:23	49.1385	10.7161	459.59	3	7	2011	1	8856	1
2011-07-28	1899-12-31 11:00:47	49.1381	10.7162	463.69	3	7	2011	2	8856	1
2011-07-29	1899-12-31 07:00:23	49.1386	10.716	457.9	3	7	2011	1	8856	1
2011-07-29	1899-12-31 11:00:48	49.1382	10.7159	457.2	3	7	2011	2	8856	1
2011-07-29	1899-12-31 15:00:44	49.1383	10.7164	457.12	3	7	2011	3	8856	1
2011-07-29	1899-12-31 23:00:23	49.1376	10.7177	451.18	3	7	2011	4	8856	1
2011-07-30	1899-12-31 07:00:41	49.1386	10.7158	464.79	3	7	2011	1	8856	1
2011-07-30	1899-12-31 11:00:23	49.1385	10.7157	458.52	3	7	2011	2	8856	1
2011-07-30	1899-12-31 23:00:47	49.1405	10.7091	457.54	3	7	2011	4	8856	1
2011-07-31	1899-12-31 11:00:23	49.1382	10.7147	454.05	3	7	2011	2	8856	1
2011-07-31	1899-12-31 23:00:41	49.1405	10.7091	460.39	3	7	2011	4	8856	1
2011-08-01	1899-12-31 15:00:42	49.1381	10.716	457.37	3	8	2011	3	8856	1
2011-08-02	1899-12-31 11:00:53	49.1383	10.7161	456.59	3	8	2011	2	8856	1
2011-08-02	1899-12-31 15:01:12	49.1385	10.716	460.85	3	8	2011	3	8856	1
2011-08-03	1899-12-31 07:00:48	49.1387	10.7155	461.67	3	8	2011	1	8856	1
2011-08-03	1899-12-31 11:00:16	49.139	10.7166	454.85	3	8	2011	2	8856	1
2011-08-03	1899-12-31 15:00:42	49.1384	10.716	458.39	3	8	2011	3	8856	1
2011-08-04	1899-12-31 11:00:41	49.1386	10.716	462.73	3	8	2011	2	8856	1
2011-08-04	1899-12-31 15:00:53	49.1383	10.7161	462.01	3	8	2011	3	8856	1
2011-08-05	1899-12-31 15:00:23	49.1386	10.716	459.24	3	8	2011	3	8856	1
2011-08-06	1899-12-31 11:00:19	49.1382	10.7162	451.87	3	8	2011	2	8856	1
2011-08-06	1899-12-31 15:00:13	49.1384	10.7165	465.56	3	8	2011	3	8856	1
2011-08-10	1899-12-31 15:00:12	48.0304	10.9359	677.74	3	8	2011	3	8856	2
2011-10-01	1899-12-31 07:00:12	48.276	10.2124	564.85	3	10	2011	1	8856	2
2011-10-03	1899-12-31 15:00:41	48.4813	10.2314	492.01	3	10	2011	3	8856	2
2011-10-05	1899-12-31 11:00:07	48.4807	10.2325	486.2	3	10	2011	2	8856	2
2011-10-05	1899-12-31 23:00:42	48.4805	10.2265	494.69	3	10	2011	4	8856	2
2011-11-02	1899-12-31 23:00:07	48.2667	10.3182	539.21	3	11	2011	4	8856	2
2011-11-06	1899-12-31 01:01:17	48.0305	10.8725	626.3	3	11	2011	4	8856	2
2011-11-07	1899-12-31 01:00:42	48.01	10.8784	629.2	3	11	2011	4	8856	2
2011-11-08	1899-12-31 01:00:42	48.0112	10.8763	639.29	3	11	2011	4	8856	2
2011-11-09	1899-12-31 01:00:23	48.017	10.8776	634.39	3	11	2011	4	8856	2
2011-11-10	1899-12-31 01:00:23	48.0167	10.8774	636.31	3	11	2011	4	8856	2
2011-11-11	1899-12-31 01:00:23	48.0109	10.8763	638.34	3	11	2011	4	8856	2
2011-11-16	1899-12-31 01:00:42	48.0113	10.8763	642.69	3	11	2011	4	8856	2
2011-11-17	1899-12-31 01:00:23	48.0109	10.8763	639.67	3	11	2011	4	8856	2
2011-11-18	1899-12-31 01:00:26	48.0117	10.8777	640.03	3	11	2011	4	8856	2
2011-11-19	1899-12-31 01:00:48	48.0111	10.8763	639.14	3	11	2011	4	8856	2
2011-11-21	1899-12-31 01:00:23	48.0108	10.8764	634.75	3	11	2011	4	8856	2
2011-11-22	1899-12-31 01:00:23	48.0112	10.8763	642.06	3	11	2011	4	8856	2
2011-11-23	1899-12-31 01:00:23	48.0109	10.8763	632.96	3	11	2011	4	8856	2
2011-11-24	1899-12-31 01:00:42	48.0116	10.8778	640.86	3	11	2011	4	8856	2
2011-11-25	1899-12-31 01:00:23	48.0117	10.8777	635.14	3	11	2011	4	8856	2
2011-11-26	1899-12-31 01:00:23	48.0112	10.8763	637.23	3	11	2011	4	8856	2
2011-11-27	1899-12-31 01:00:23	48.0111	10.8763	638.12	3	11	2011	4	8856	2
2011-11-28	1899-12-31 01:00:43	48.0109	10.8763	636.17	3	11	2011	4	8856	2
2011-11-29	1899-12-31 01:00:23	48.0108	10.8763	642.06	3	11	2011	4	8856	2
2011-11-30	1899-12-31 01:00:23	48.0116	10.8777	637.76	3	11	2011	4	8856	2
2011-12-01	1899-12-31 01:00:41	48.0101	10.8785	636.53	3	12	2011	4	8856	2
2011-12-02	1899-12-31 01:00:23	48.0116	10.8778	636.38	3	12	2011	4	8856	2
2011-12-04	1899-12-31 01:00:23	48.0118	10.8776	638.02	3	12	2011	4	8856	2
2011-12-06	1899-12-31 01:00:23	48.0118	10.8776	635.1	3	12	2011	4	8856	2
2011-12-07	1899-12-31 01:00:23	48.0111	10.8763	637.08	3	12	2011	4	8856	2
2011-12-09	1899-12-31 01:00:23	48.011	10.8763	640.62	3	12	2011	4	8856	2
2011-12-10	1899-12-31 01:00:41	48.0111	10.8763	629.26	3	12	2011	4	8856	2
2011-12-11	1899-12-31 01:00:23	48.011	10.8763	633.89	3	12	2011	4	8856	2
2011-12-12	1899-12-31 01:00:42	48.011	10.8763	633.9	3	12	2011	4	8856	2
2011-12-13	1899-12-31 01:00:23	48.011	10.8763	639.01	3	12	2011	4	8856	2
2011-12-14	1899-12-31 01:00:23	48.0112	10.8763	635.87	3	12	2011	4	8856	2
2011-12-15	1899-12-31 01:00:23	48.0112	10.8763	634.64	3	12	2011	4	8856	2
2011-12-16	1899-12-31 01:00:23	48.011	10.8764	636.73	3	12	2011	4	8856	2
2011-12-17	1899-12-31 01:00:23	48.0111	10.8763	636.88	3	12	2011	4	8856	2
2011-12-18	1899-12-31 01:00:23	48.0111	10.8762	637.12	3	12	2011	4	8856	2
2011-12-19	1899-12-31 01:00:23	48.0111	10.8762	630.16	3	12	2011	4	8856	2
2011-12-19	1899-12-31 07:00:53	48.0237	10.8817	631.83	3	12	2011	1	8856	2
2011-12-20	1899-12-31 01:00:23	48.0111	10.8762	636.76	3	12	2011	4	8856	2
2011-12-20	1899-12-31 07:00:54	48.0136	10.8756	635.26	3	12	2011	1	8856	2
2011-12-21	1899-12-31 01:00:23	48.0111	10.8763	638.66	3	12	2011	4	8856	2
2011-12-22	1899-12-31 01:00:23	48.0118	10.8776	635.35	3	12	2011	4	8856	2
2011-12-23	1899-12-31 01:00:23	48.011	10.8763	640.5	3	12	2011	4	8856	2
2011-12-24	1899-12-31 01:00:42	47.9893	10.8759	646	3	12	2011	4	8856	2
2011-12-25	1899-12-31 01:00:23	48.011	10.8763	638.22	3	12	2011	4	8856	2
2011-12-26	1899-12-31 01:00:23	48.011	10.8763	633.43	3	12	2011	4	8856	2
2011-12-27	1899-12-31 01:00:25	48.0118	10.8776	631.07	3	12	2011	4	8856	2
2011-12-28	1899-12-31 01:00:23	47.9894	10.8781	648.4	3	12	2011	4	8856	2
2011-12-29	1899-12-31 01:00:42	47.9894	10.8781	646.39	3	12	2011	4	8856	2
2011-12-30	1899-12-31 01:00:42	48.011	10.8763	639.24	3	12	2011	4	8856	2
2011-12-31	1899-12-31 01:00:42	48.011	10.8763	637.31	3	12	2011	4	8856	2
2011-08-12	1899-12-31 23:02:12	48.1541	11.4911	560.4	3	8	2011	4	8856	4
2011-08-13	1899-12-31 23:00:54	48.1552	11.49	565.81	3	8	2011	4	8856	4
2011-08-16	1899-12-31 23:01:12	48.154	11.4913	567.63	3	8	2011	4	8856	4
2011-08-17	1899-12-31 23:00:54	48.1555	11.4897	566.24	3	8	2011	4	8856	4
2011-08-18	1899-12-31 23:01:12	48.154	11.4906	594.67	3	8	2011	4	8856	4
2011-08-19	1899-12-31 23:00:54	48.1541	11.4908	562.63	3	8	2011	4	8856	4
2011-08-20	1899-12-31 23:00:48	48.1541	11.491	546.96	3	8	2011	4	8856	4
2011-08-21	1899-12-31 23:01:24	48.154	11.4907	579.99	3	8	2011	4	8856	4
2011-08-22	1899-12-31 15:01:24	48.1555	11.4894	568.98	3	8	2011	3	8856	4
2011-08-22	1899-12-31 23:01:49	48.1541	11.4911	540.99	3	8	2011	4	8856	4
2011-08-23	1899-12-31 23:01:38	48.154	11.491	553.41	3	8	2011	4	8856	4
2011-08-24	1899-12-31 23:00:42	48.1541	11.491	547.88	3	8	2011	4	8856	4
2011-08-28	1899-12-31 23:01:24	48.1541	11.4909	592.9	3	8	2011	4	8856	4
2011-08-29	1899-12-31 23:01:47	48.1541	11.4911	561.32	3	8	2011	4	8856	4
2011-08-30	1899-12-31 11:00:23	48.1541	11.4908	569.72	3	8	2011	2	8856	4
2011-08-30	1899-12-31 23:00:42	48.1543	11.4907	556.43	3	8	2011	4	8856	4
2011-09-01	1899-12-31 07:01:23	48.1542	11.4908	573.45	3	9	2011	1	8856	4
2011-09-01	1899-12-31 23:00:41	48.1552	11.4899	562.17	3	9	2011	4	8856	4
2011-09-02	1899-12-31 07:01:18	48.1541	11.4907	559.98	3	9	2011	1	8856	4
2011-09-02	1899-12-31 23:01:17	48.154	11.4912	565.51	3	9	2011	4	8856	4
2011-09-03	1899-12-31 23:00:52	48.1541	11.4908	557.51	3	9	2011	4	8856	4
2011-09-05	1899-12-31 23:01:18	48.1541	11.4913	581.46	3	9	2011	4	8856	4
2011-09-06	1899-12-31 23:00:54	48.1543	11.4907	558.43	3	9	2011	4	8856	4
2011-09-10	1899-12-31 23:00:24	48.1554	11.4893	569.51	3	9	2011	4	8856	4
2011-09-11	1899-12-31 11:01:17	48.1542	11.4907	537.83	3	9	2011	2	8856	4
2011-09-11	1899-12-31 23:01:18	48.1553	11.489	566.69	3	9	2011	4	8856	4
2011-09-13	1899-12-31 07:01:42	48.1541	11.4908	564.87	3	9	2011	1	8856	4
2011-09-13	1899-12-31 11:01:38	48.154	11.4912	565.59	3	9	2011	2	8856	4
2011-09-13	1899-12-31 23:01:24	48.1542	11.4908	563.39	3	9	2011	4	8856	4
2011-09-16	1899-12-31 11:01:12	48.1543	11.4908	550.09	3	9	2011	2	8856	4
2011-09-16	1899-12-31 23:01:43	48.1554	11.4892	568.32	3	9	2011	4	8856	4
2011-09-17	1899-12-31 23:00:48	48.1557	11.4892	560.57	3	9	2011	4	8856	4
2011-09-22	1899-12-31 11:01:24	48.1542	11.4911	573.07	3	9	2011	2	8856	4
2011-09-23	1899-12-31 11:01:24	48.1546	11.4894	536.08	3	9	2011	2	8856	4
2011-06-11	1899-12-31 23:00:03	49.1423	10.7295	452.22	4	6	2011	4	8856	1
2011-06-12	1899-12-31 23:00:23	49.1436	10.7263	459.73	4	6	2011	4	8856	1
2011-06-13	1899-12-31 23:00:38	49.1437	10.7264	462.51	4	6	2011	4	8856	1
2011-06-14	1899-12-31 07:00:23	49.1436	10.7254	461.86	4	6	2011	1	8856	1
2011-06-14	1899-12-31 11:00:48	49.1446	10.7211	461.84	4	6	2011	2	8856	1
2011-06-14	1899-12-31 23:00:42	49.1427	10.727	464.95	4	6	2011	4	8856	1
2011-06-15	1899-12-31 23:00:10	49.1437	10.7263	456.7	4	6	2011	4	8856	1
2011-06-16	1899-12-31 23:00:23	49.1447	10.7241	462.31	4	6	2011	4	8856	1
2011-06-17	1899-12-31 23:00:42	49.1436	10.7262	458.4	4	6	2011	4	8856	1
2011-06-22	1899-12-31 11:01:12	49.1451	10.7221	461.85	4	6	2011	2	8856	1
2011-06-22	1899-12-31 15:00:08	49.1451	10.7224	465.25	4	6	2011	3	8856	1
2011-06-23	1899-12-31 07:00:23	49.1454	10.7216	463.64	4	6	2011	1	8856	1
2011-06-11	1899-12-31 15:00:42	49.1463	10.7153	456.31	5	6	2011	3	8856	1
2011-06-13	1899-12-31 11:00:41	49.1454	10.7194	454.91	5	6	2011	2	8856	1
2011-06-15	1899-12-31 07:00:08	49.1453	10.7191	477.27	5	6	2011	1	8856	1
2011-06-15	1899-12-31 15:00:42	49.1454	10.7193	456.62	5	6	2011	3	8856	1
2011-06-16	1899-12-31 07:00:23	49.1405	10.7315	463.92	5	6	2011	1	8856	1
2011-06-16	1899-12-31 11:00:47	49.1453	10.7193	459.04	5	6	2011	2	8856	1
2011-06-16	1899-12-31 15:00:57	49.1445	10.721	460.27	5	6	2011	3	8856	1
2011-06-17	1899-12-31 07:00:41	49.1403	10.732	459.59	5	6	2011	1	8856	1
2011-06-17	1899-12-31 15:00:23	49.1358	10.7332	466.64	5	6	2011	3	8856	1
2011-06-18	1899-12-31 07:00:04	49.1388	10.7334	464.33	5	6	2011	1	8856	1
2011-06-18	1899-12-31 15:00:08	49.1428	10.7287	460.12	5	6	2011	3	8856	1
2011-06-20	1899-12-31 07:00:42	49.1429	10.7288	463.5	5	6	2011	1	8856	1
2011-06-20	1899-12-31 11:00:42	49.1428	10.7287	471.24	5	6	2011	2	8856	1
2011-06-21	1899-12-31 07:00:23	49.1406	10.7318	465.88	5	6	2011	1	8856	1
2011-06-21	1899-12-31 11:00:47	49.1431	10.7283	460.22	5	6	2011	2	8856	1
2011-06-21	1899-12-31 15:00:48	49.1426	10.7289	459.95	5	6	2011	3	8856	1
2011-06-27	1899-12-31 11:01:24	49.1477	10.7122	458.25	5	6	2011	2	8856	1
2011-06-28	1899-12-31 15:00:48	49.1357	10.7331	459.57	5	6	2011	3	8856	1
2011-07-02	1899-12-31 15:00:41	49.1318	10.7154	460.09	5	7	2011	3	8856	1
2011-07-28	1899-12-31 23:00:41	49.1298	10.7355	462.15	5	7	2011	4	8856	1
2011-08-10	1899-12-31 07:00:22	48.017	10.8792	641.3	5	8	2011	1	8856	2
2011-09-23	1899-12-31 23:00:54	48.2254	10.3019	553.11	5	9	2011	4	8856	2
2011-09-24	1899-12-31 23:00:42	48.2168	10.2922	564.55	5	9	2011	4	8856	2
2011-09-25	1899-12-31 11:00:41	48.2166	10.2922	540.8	5	9	2011	2	8856	2
2011-09-25	1899-12-31 15:00:23	48.2167	10.2922	562.31	5	9	2011	3	8856	2
2011-09-25	1899-12-31 23:01:35	48.2168	10.2922	562.87	5	9	2011	4	8856	2
2011-09-27	1899-12-31 15:00:48	48.2223	10.2949	553.27	5	9	2011	3	8856	2
2011-09-28	1899-12-31 07:00:42	48.2197	10.2925	549.95	5	9	2011	1	8856	2
2011-09-28	1899-12-31 11:00:42	48.2168	10.2922	557.87	5	9	2011	2	8856	2
2011-10-01	1899-12-31 23:00:23	48.4796	10.2271	481.99	5	10	2011	4	8856	2
2011-10-02	1899-12-31 07:00:42	48.4796	10.2271	489.49	5	10	2011	1	8856	2
2011-10-02	1899-12-31 11:00:23	48.481	10.2268	486.3	5	10	2011	2	8856	2
2011-10-02	1899-12-31 15:00:41	48.4766	10.2302	480.41	5	10	2011	3	8856	2
2011-10-02	1899-12-31 23:00:23	48.481	10.2266	487.79	5	10	2011	4	8856	2
2011-10-03	1899-12-31 11:00:43	48.4807	10.2267	492.55	5	10	2011	2	8856	2
2011-10-03	1899-12-31 23:00:23	48.481	10.2266	490.47	5	10	2011	4	8856	2
2011-10-04	1899-12-31 11:00:23	48.4802	10.2331	487.56	5	10	2011	2	8856	2
2011-10-04	1899-12-31 15:00:42	48.4808	10.2328	491.39	5	10	2011	3	8856	2
2011-10-04	1899-12-31 23:00:23	48.4807	10.2265	487.13	5	10	2011	4	8856	2
2011-10-06	1899-12-31 11:00:49	48.481	10.227	496.34	5	10	2011	2	8856	2
2011-10-06	1899-12-31 15:00:41	48.4797	10.2232	496.45	5	10	2011	3	8856	2
2011-10-06	1899-12-31 23:00:23	48.4807	10.2265	487.79	5	10	2011	4	8856	2
2011-10-08	1899-12-31 23:00:42	48.48	10.2334	490.92	5	10	2011	4	8856	2
2011-10-09	1899-12-31 15:00:42	48.4805	10.2267	485.15	5	10	2011	3	8856	2
2011-10-09	1899-12-31 23:00:23	48.48	10.2335	491.78	5	10	2011	4	8856	2
2011-10-10	1899-12-31 11:00:23	48.4801	10.2331	493.29	5	10	2011	2	8856	2
2011-10-10	1899-12-31 23:00:41	48.48	10.2335	489.14	5	10	2011	4	8856	2
2011-10-11	1899-12-31 11:01:12	48.4803	10.2276	480.09	5	10	2011	2	8856	2
2011-10-11	1899-12-31 15:00:23	48.4806	10.2267	483.62	5	10	2011	3	8856	2
2011-10-11	1899-12-31 23:00:23	48.4811	10.2267	498.41	5	10	2011	4	8856	2
2011-10-12	1899-12-31 23:00:16	48.4808	10.2266	494.34	5	10	2011	4	8856	2
2011-10-13	1899-12-31 07:00:23	48.4797	10.2334	492.59	5	10	2011	1	8856	2
2011-10-13	1899-12-31 11:00:56	48.4799	10.2333	491.19	5	10	2011	2	8856	2
2011-10-13	1899-12-31 15:00:48	48.4801	10.2332	491.67	5	10	2011	3	8856	2
2011-10-13	1899-12-31 23:00:23	48.4807	10.2264	488.81	5	10	2011	4	8856	2
2011-10-14	1899-12-31 11:01:18	48.2204	10.292	556.16	5	10	2011	2	8856	2
2011-10-16	1899-12-31 23:00:23	48.2659	10.3184	536.57	5	10	2011	4	8856	2
2011-10-17	1899-12-31 23:00:48	48.271	10.3153	541.99	5	10	2011	4	8856	2
2011-10-18	1899-12-31 23:00:23	48.274	10.3158	531.83	5	10	2011	4	8856	2
2011-10-19	1899-12-31 23:00:23	48.2741	10.3158	547.39	5	10	2011	4	8856	2
2011-10-20	1899-12-31 11:00:48	48.2741	10.3159	544.13	5	10	2011	2	8856	2
2011-10-20	1899-12-31 15:00:54	48.274	10.3158	541.11	5	10	2011	3	8856	2
2011-10-20	1899-12-31 23:00:48	48.2742	10.3155	518.87	5	10	2011	4	8856	2
2011-10-21	1899-12-31 11:00:54	48.2742	10.316	544.63	5	10	2011	2	8856	2
2011-10-21	1899-12-31 15:00:49	48.274	10.3157	532.1	5	10	2011	3	8856	2
2011-10-21	1899-12-31 23:00:41	48.2754	10.3174	536.41	5	10	2011	4	8856	2
2011-10-22	1899-12-31 11:00:23	48.4806	10.2267	489.68	5	10	2011	2	8856	2
2011-10-22	1899-12-31 15:00:44	48.4801	10.2273	485.47	5	10	2011	3	8856	2
2011-10-22	1899-12-31 23:00:23	48.272	10.3155	539.44	5	10	2011	4	8856	2
2011-10-23	1899-12-31 15:00:48	48.2719	10.3156	543.5	5	10	2011	3	8856	2
2011-10-23	1899-12-31 23:00:42	48.2671	10.3145	541.11	5	10	2011	4	8856	2
2011-10-24	1899-12-31 11:00:41	48.274	10.3158	540.51	5	10	2011	2	8856	2
2011-10-24	1899-12-31 23:00:42	48.2741	10.3159	547.09	5	10	2011	4	8856	2
2011-10-25	1899-12-31 23:00:41	48.2719	10.3155	532.47	5	10	2011	4	8856	2
2011-10-28	1899-12-31 11:01:18	48.2741	10.3158	545.05	5	10	2011	2	8856	2
2011-10-28	1899-12-31 15:00:23	48.2719	10.3155	538.47	5	10	2011	3	8856	2
2011-10-29	1899-12-31 07:00:42	48.2748	10.318	540.28	5	10	2011	1	8856	2
2011-11-01	1899-12-31 15:00:42	48.275	10.3164	543.63	5	11	2011	3	8856	2
2011-11-03	1899-12-31 11:00:48	48.2744	10.3161	540.88	5	11	2011	2	8856	2
2011-11-03	1899-12-31 15:00:25	48.2741	10.3157	526.13	5	11	2011	3	8856	2
2011-11-04	1899-12-31 23:00:23	48.4808	10.2266	492.31	5	11	2011	4	8856	2
2011-11-05	1899-12-31 01:00:07	48.4808	10.2265	479.04	5	11	2011	4	8856	2
2011-11-20	1899-12-31 01:00:23	48.0139	10.8771	637.04	5	11	2011	4	8856	2
2011-12-05	1899-12-31 01:00:23	47.989	10.8805	643.5	5	12	2011	4	8856	2
2011-12-08	1899-12-31 01:00:23	47.9891	10.8801	647.86	5	12	2011	4	8856	2
2011-08-11	1899-12-31 11:00:40	48.1578	11.4978	561.32	5	8	2011	2	8856	4
2011-08-11	1899-12-31 15:01:48	48.1581	11.4938	559.85	5	8	2011	3	8856	4
2011-08-12	1899-12-31 07:01:35	48.154	11.4907	573.33	5	8	2011	1	8856	4
2011-08-12	1899-12-31 15:01:12	48.1547	11.4933	562.17	5	8	2011	3	8856	4
2011-08-13	1899-12-31 07:00:35	48.1546	11.4934	565.58	5	8	2011	1	8856	4
2011-08-14	1899-12-31 07:00:38	48.1542	11.4925	568.42	5	8	2011	1	8856	4
2011-08-16	1899-12-31 11:01:54	48.1583	11.4976	555.02	5	8	2011	2	8856	4
2011-08-16	1899-12-31 15:01:12	48.1579	11.4903	559.63	5	8	2011	3	8856	4
2011-08-17	1899-12-31 07:00:41	48.1581	11.4964	561.93	5	8	2011	1	8856	4
2011-08-17	1899-12-31 11:00:25	48.1583	11.496	564.72	5	8	2011	2	8856	4
2011-08-17	1899-12-31 15:00:28	48.1576	11.4933	560.98	5	8	2011	3	8856	4
2011-08-18	1899-12-31 07:00:41	48.163	11.4573	563.51	5	8	2011	1	8856	4
2011-08-18	1899-12-31 11:00:54	48.1581	11.4914	566.39	5	8	2011	2	8856	4
2011-08-18	1899-12-31 15:00:48	48.1576	11.4918	565.81	5	8	2011	3	8856	4
2011-08-19	1899-12-31 07:00:48	48.1629	11.458	565.5	5	8	2011	1	8856	4
2011-08-19	1899-12-31 11:00:48	48.1578	11.4943	566.47	5	8	2011	2	8856	4
2011-08-19	1899-12-31 15:00:54	48.1577	11.4911	567.13	5	8	2011	3	8856	4
2011-08-20	1899-12-31 15:00:36	48.158	11.4926	568.23	5	8	2011	3	8856	4
2011-08-21	1899-12-31 15:00:54	48.158	11.4918	559.28	5	8	2011	3	8856	4
2011-08-22	1899-12-31 07:00:54	48.1545	11.4933	570.43	5	8	2011	1	8856	4
2011-08-23	1899-12-31 11:01:13	48.1577	11.4976	556.2	5	8	2011	2	8856	4
2011-08-23	1899-12-31 15:00:48	48.1583	11.4985	552.93	5	8	2011	3	8856	4
2011-08-24	1899-12-31 15:00:42	48.1582	11.4969	563.45	5	8	2011	3	8856	4
2011-08-25	1899-12-31 11:00:42	48.1589	11.4919	563.36	5	8	2011	2	8856	4
2011-08-27	1899-12-31 15:00:13	48.1571	11.4873	562.18	5	8	2011	3	8856	4
2011-08-28	1899-12-31 15:00:41	48.1633	11.4582	559.64	5	8	2011	3	8856	4
2011-08-29	1899-12-31 07:00:54	48.1545	11.4929	558.57	5	8	2011	1	8856	4
2011-08-30	1899-12-31 15:00:48	48.1539	11.4918	554.39	5	8	2011	3	8856	4
2011-09-01	1899-12-31 11:00:48	48.1539	11.4918	567.12	5	9	2011	2	8856	4
2011-09-02	1899-12-31 11:00:53	48.1541	11.4922	562.28	5	9	2011	2	8856	4
2011-09-02	1899-12-31 15:00:51	48.1547	11.4936	561.58	5	9	2011	3	8856	4
2011-09-03	1899-12-31 11:00:42	48.1554	11.4932	568.92	5	9	2011	2	8856	4
2011-09-04	1899-12-31 07:01:13	48.1545	11.4931	566.08	5	9	2011	1	8856	4
2011-09-04	1899-12-31 11:00:41	48.1574	11.486	568.18	5	9	2011	2	8856	4
2011-09-04	1899-12-31 15:01:45	48.1578	11.4876	589.44	5	9	2011	3	8856	4
2011-09-05	1899-12-31 11:00:41	48.1547	11.4933	557.62	5	9	2011	2	8856	4
2011-09-05	1899-12-31 15:00:23	48.1546	11.4934	567.28	5	9	2011	3	8856	4
2011-09-06	1899-12-31 07:00:47	48.1966	11.5378	540.23	5	9	2011	1	8856	4
2011-09-07	1899-12-31 07:00:24	48.2131	11.5115	536.85	5	9	2011	1	8856	4
2011-09-10	1899-12-31 07:00:42	48.2133	11.512	529.12	5	9	2011	1	8856	4
2011-09-14	1899-12-31 15:00:54	48.2131	11.5116	553.67	5	9	2011	3	8856	4
2011-09-14	1899-12-31 23:00:26	48.2116	11.5119	533.61	5	9	2011	4	8856	4
2011-09-15	1899-12-31 07:00:48	48.2116	11.5119	544.87	5	9	2011	1	8856	4
2011-09-15	1899-12-31 15:00:42	48.2116	11.5117	541.2	5	9	2011	3	8856	4
2011-09-15	1899-12-31 23:00:54	48.2114	11.5115	530.25	5	9	2011	4	8856	4
2011-09-17	1899-12-31 07:00:04	48.2131	11.5115	533.38	5	9	2011	1	8856	4
2011-09-17	1899-12-31 11:00:42	48.1538	11.4914	569.21	5	9	2011	2	8856	4
2011-09-18	1899-12-31 07:00:48	48.2125	11.5114	531.93	5	9	2011	1	8856	4
2011-09-19	1899-12-31 23:00:23	48.2116	11.5119	533.71	5	9	2011	4	8856	4
2011-09-20	1899-12-31 07:00:48	48.2115	11.5118	536.24	5	9	2011	1	8856	4
2011-09-20	1899-12-31 11:00:23	48.2115	11.5118	524.61	5	9	2011	2	8856	4
2011-09-21	1899-12-31 15:00:48	48.1543	11.4927	566.56	5	9	2011	3	8856	4
2011-09-23	1899-12-31 07:00:48	48.2127	11.5113	535.3	5	9	2011	1	8856	4
2011-06-26	1899-12-31 07:00:23	49.1426	10.7324	458.78	9	6	2011	1	8856	1
2011-06-26	1899-12-31 11:00:54	49.1426	10.7334	458.38	9	6	2011	2	8856	1
2011-07-03	1899-12-31 11:00:42	49.1282	10.7398	457.08	9	7	2011	2	8856	1
2011-07-13	1899-12-31 07:00:42	49.122	10.7112	465.08	9	7	2011	1	8856	1
2011-07-13	1899-12-31 15:00:08	49.1351	10.7031	423.55	9	7	2011	3	8856	1
2011-07-20	1899-12-31 07:00:42	49.1493	10.7386	460.77	9	7	2011	1	8856	1
2011-07-20	1899-12-31 11:00:04	49.1498	10.7414	449.89	9	7	2011	2	8856	1
2011-07-20	1899-12-31 15:00:03	49.1493	10.7424	459.47	9	7	2011	3	8856	1
2011-07-26	1899-12-31 07:00:47	49.1331	10.738	456.99	9	7	2011	1	8856	1
2011-08-04	1899-12-31 07:00:48	49.1311	10.7678	462.92	9	8	2011	1	8856	1
2011-08-07	1899-12-31 07:00:23	49.1275	10.7643	462.47	9	8	2011	1	8856	1
2011-09-25	1899-12-31 07:00:22	48.2122	10.2798	563.93	9	9	2011	1	8856	2
2011-09-27	1899-12-31 07:00:23	48.2125	10.2799	558.69	9	9	2011	1	8856	2
2011-10-03	1899-12-31 07:00:23	48.4738	10.2147	492.43	9	10	2011	1	8856	2
2011-10-04	1899-12-31 07:00:41	48.4731	10.2152	494.56	9	10	2011	1	8856	2
2011-10-05	1899-12-31 07:00:24	48.4723	10.2176	491.24	9	10	2011	1	8856	2
2011-10-08	1899-12-31 15:00:08	48.4768	10.223	492.81	9	10	2011	3	8856	2
2011-10-10	1899-12-31 07:00:42	48.4711	10.22	492.03	9	10	2011	1	8856	2
2011-10-10	1899-12-31 15:00:54	48.4779	10.2339	483.64	9	10	2011	3	8856	2
2011-10-12	1899-12-31 11:00:09	48.4741	10.2217	488.89	9	10	2011	2	8856	2
2011-10-12	1899-12-31 15:00:06	48.4791	10.2275	489.05	9	10	2011	3	8856	2
2011-10-14	1899-12-31 07:00:23	48.2144	10.2745	558.76	9	10	2011	1	8856	2
2011-10-17	1899-12-31 07:00:44	48.2605	10.3134	546.33	9	10	2011	1	8856	2
2011-10-18	1899-12-31 07:00:23	48.2688	10.3199	543.9	9	10	2011	1	8856	2
2011-10-18	1899-12-31 15:00:41	48.2693	10.3216	538.76	9	10	2011	3	8856	2
2011-10-19	1899-12-31 11:00:41	48.2814	10.3233	531.96	9	10	2011	2	8856	2
2011-10-19	1899-12-31 15:00:23	48.2797	10.3232	540.16	9	10	2011	3	8856	2
2011-10-20	1899-12-31 07:00:48	48.2697	10.3227	540.98	9	10	2011	1	8856	2
2011-10-21	1899-12-31 07:00:23	48.2759	10.3261	540.76	9	10	2011	1	8856	2
2011-10-23	1899-12-31 11:00:23	48.2677	10.3195	542.43	9	10	2011	2	8856	2
2011-10-24	1899-12-31 07:00:23	48.2797	10.3249	534.81	9	10	2011	1	8856	2
2011-10-25	1899-12-31 07:00:23	48.2797	10.3235	537.76	9	10	2011	1	8856	2
2011-10-26	1899-12-31 07:00:05	48.2799	10.3236	541.72	9	10	2011	1	8856	2
2011-10-27	1899-12-31 07:00:23	48.2821	10.3239	537.83	9	10	2011	1	8856	2
2011-10-28	1899-12-31 07:00:23	48.2815	10.3247	536.91	9	10	2011	1	8856	2
2011-10-29	1899-12-31 11:00:19	48.28	10.3229	528.44	9	10	2011	2	8856	2
2011-10-31	1899-12-31 07:00:41	48.2758	10.3264	541.82	9	10	2011	1	8856	2
2011-10-31	1899-12-31 11:00:23	48.2794	10.3241	538.78	9	10	2011	2	8856	2
2011-10-31	1899-12-31 15:00:42	48.2782	10.3248	535.83	9	10	2011	3	8856	2
2011-11-01	1899-12-31 07:00:42	48.2811	10.3245	536.41	9	11	2011	1	8856	2
2011-11-01	1899-12-31 11:00:42	48.2823	10.3239	537.34	9	11	2011	2	8856	2
2011-11-02	1899-12-31 07:00:06	48.2816	10.3231	535.7	9	11	2011	1	8856	2
2011-11-02	1899-12-31 11:00:07	48.2819	10.3234	537.4	9	11	2011	2	8856	2
2011-11-03	1899-12-31 07:00:42	48.2797	10.3245	536.64	9	11	2011	1	8856	2
2011-11-04	1899-12-31 07:00:42	48.2817	10.3234	537.45	9	11	2011	1	8856	2
2011-11-04	1899-12-31 11:01:18	48.2759	10.3195	554.4	9	11	2011	2	8856	2
2011-11-04	1899-12-31 15:00:42	48.4764	10.2238	490	9	11	2011	3	8856	2
2011-11-05	1899-12-31 07:00:41	48.4994	10.2574	488.63	9	11	2011	1	8856	2
2011-11-06	1899-12-31 07:00:41	48.0244	10.8731	652.63	9	11	2011	1	8856	2
2011-11-07	1899-12-31 07:00:23	48.0226	10.8726	651.86	9	11	2011	1	8856	2
2011-11-08	1899-12-31 07:00:23	48.0226	10.8726	652.25	9	11	2011	1	8856	2
2011-11-09	1899-12-31 07:00:41	48.0243	10.873	653.21	9	11	2011	1	8856	2
2011-11-10	1899-12-31 07:00:42	48.0221	10.8727	653.47	9	11	2011	1	8856	2
2011-11-11	1899-12-31 07:00:41	48.0239	10.874	652.52	9	11	2011	1	8856	2
2011-11-15	1899-12-31 07:00:47	48.0269	10.8749	648.08	9	11	2011	1	8856	2
2011-11-16	1899-12-31 07:00:23	48.0274	10.8738	651.06	9	11	2011	1	8856	2
2011-11-17	1899-12-31 07:00:48	48.0222	10.8781	651.43	9	11	2011	1	8856	2
2011-11-18	1899-12-31 07:00:47	48.0233	10.8786	648.3	9	11	2011	1	8856	2
2011-11-19	1899-12-31 07:00:53	48.0248	10.8783	641.6	9	11	2011	1	8856	2
2011-11-20	1899-12-31 07:00:48	48.0253	10.8779	643.84	9	11	2011	1	8856	2
2011-11-21	1899-12-31 07:00:47	48.0259	10.8774	643.8	9	11	2011	1	8856	2
2011-11-22	1899-12-31 07:00:41	48.0259	10.8774	644.92	9	11	2011	1	8856	2
2011-11-23	1899-12-31 07:00:47	48.0255	10.8784	643.63	9	11	2011	1	8856	2
2011-11-24	1899-12-31 07:00:23	48.0249	10.8793	644.54	9	11	2011	1	8856	2
2011-11-25	1899-12-31 07:00:41	48.0252	10.8785	645.93	9	11	2011	1	8856	2
2011-11-26	1899-12-31 07:00:41	48.0254	10.8781	647.3	9	11	2011	1	8856	2
2011-11-27	1899-12-31 07:00:54	48.0249	10.8781	643.28	9	11	2011	1	8856	2
2011-11-28	1899-12-31 07:00:23	48.0252	10.8775	643.14	9	11	2011	1	8856	2
2011-11-29	1899-12-31 07:00:43	48.0218	10.8775	644.67	9	11	2011	1	8856	2
2011-11-30	1899-12-31 07:00:37	48.0251	10.8785	647.29	9	11	2011	1	8856	2
2011-12-01	1899-12-31 07:00:23	48.0192	10.8763	648.57	9	12	2011	1	8856	2
2011-12-02	1899-12-31 07:00:41	48.0259	10.8777	643.35	9	12	2011	1	8856	2
2011-12-03	1899-12-31 07:00:41	48.0232	10.8783	649.67	9	12	2011	1	8856	2
2011-12-04	1899-12-31 07:00:23	48.0194	10.8767	651.12	9	12	2011	1	8856	2
2011-12-05	1899-12-31 07:00:41	48.0063	10.8902	699.78	9	12	2011	1	8856	2
2011-12-06	1899-12-31 07:00:41	48.024	10.875	649.29	9	12	2011	1	8856	2
2011-12-07	1899-12-31 07:00:42	48.0257	10.8787	645.53	9	12	2011	1	8856	2
2011-12-08	1899-12-31 07:00:37	48.0257	10.8788	650.37	9	12	2011	1	8856	2
2011-12-09	1899-12-31 07:00:47	48.025	10.8752	649.36	9	12	2011	1	8856	2
2011-12-10	1899-12-31 07:00:42	48.026	10.8774	642.85	9	12	2011	1	8856	2
2011-12-11	1899-12-31 07:00:37	48.0234	10.8763	648.57	9	12	2011	1	8856	2
2011-12-12	1899-12-31 07:00:37	48.0258	10.8778	645.99	9	12	2011	1	8856	2
2011-12-13	1899-12-31 07:00:41	48.0254	10.8779	644.21	9	12	2011	1	8856	2
2011-12-14	1899-12-31 07:00:41	48.0244	10.8785	642.6	9	12	2011	1	8856	2
2011-12-15	1899-12-31 07:00:37	48.0258	10.8775	644.22	9	12	2011	1	8856	2
2011-12-16	1899-12-31 07:00:47	48.0256	10.8787	642.08	9	12	2011	1	8856	2
2011-12-17	1899-12-31 07:00:45	48.0253	10.8774	641.07	9	12	2011	1	8856	2
2011-12-18	1899-12-31 07:00:41	48.0246	10.8779	643.96	9	12	2011	1	8856	2
2011-12-21	1899-12-31 07:00:48	48.0342	10.9003	687.32	9	12	2011	1	8856	2
2011-12-23	1899-12-31 07:00:41	48.0255	10.8778	646.57	9	12	2011	1	8856	2
2011-12-24	1899-12-31 07:00:42	48.025	10.8779	641.36	9	12	2011	1	8856	2
2011-12-25	1899-12-31 07:00:43	48.0253	10.878	642.99	9	12	2011	1	8856	2
2011-12-26	1899-12-31 07:00:48	48.0248	10.8783	642.46	9	12	2011	1	8856	2
2011-12-27	1899-12-31 07:00:48	48.0253	10.8779	643.46	9	12	2011	1	8856	2
2011-12-28	1899-12-31 07:00:47	48.0245	10.8761	663.68	9	12	2011	1	8856	2
2011-12-29	1899-12-31 07:00:23	48.0247	10.8773	644.13	9	12	2011	1	8856	2
2011-12-30	1899-12-31 07:00:23	48.0249	10.8774	639.23	9	12	2011	1	8856	2
2011-09-05	1899-12-31 07:00:23	48.2049	11.51	540.02	9	9	2011	1	8856	4
2011-09-14	1899-12-31 07:00:16	48.2056	11.5068	542.44	9	9	2011	1	8856	4
2011-07-03	1899-12-31 07:00:43	49.1289	10.7413	457.17	10	7	2011	1	8856	1
2011-07-04	1899-12-31 07:00:23	49.1328	10.7367	460.47	10	7	2011	1	8856	1
2011-07-05	1899-12-31 07:00:48	49.1288	10.7425	456.77	10	7	2011	1	8856	1
2011-07-06	1899-12-31 07:00:38	49.1328	10.7362	454.05	10	7	2011	1	8856	1
2011-07-07	1899-12-31 07:00:42	49.1312	10.7375	457.9	10	7	2011	1	8856	1
2011-07-08	1899-12-31 07:00:23	49.1311	10.738	458.96	10	7	2011	1	8856	1
2011-07-15	1899-12-31 11:00:44	49.1306	10.7146	460.52	10	7	2011	2	8856	1
2011-07-15	1899-12-31 15:00:47	49.1307	10.7146	457.55	10	7	2011	3	8856	1
2011-07-25	1899-12-31 15:00:42	49.1474	10.7008	460.11	10	7	2011	3	8856	1
2011-07-28	1899-12-31 15:00:41	49.114	10.735	460.99	10	7	2011	3	8856	1
2011-07-30	1899-12-31 15:00:42	49.1253	10.7459	455.66	10	7	2011	3	8856	1
2011-07-31	1899-12-31 07:00:41	49.1254	10.747	459.11	10	7	2011	1	8856	1
2011-07-31	1899-12-31 15:00:47	49.125	10.7461	457.85	10	7	2011	3	8856	1
2011-09-24	1899-12-31 15:00:03	48.2186	10.2923	558.8	10	9	2011	3	8856	2
2011-09-26	1899-12-31 07:00:48	48.2174	10.2959	580.88	10	9	2011	1	8856	2
2011-09-26	1899-12-31 15:00:23	48.2178	10.2925	563.58	10	9	2011	3	8856	2
2011-10-06	1899-12-31 07:00:42	48.4721	10.217	491.98	10	10	2011	1	8856	2
2011-10-08	1899-12-31 07:00:24	48.4723	10.2184	493.1	10	10	2011	1	8856	2
2011-10-11	1899-12-31 07:00:37	48.4804	10.2428	488.78	10	10	2011	1	8856	2
2011-10-12	1899-12-31 07:00:41	48.4814	10.2438	490.52	10	10	2011	1	8856	2
2011-10-17	1899-12-31 11:00:41	48.2681	10.3206	540.23	10	10	2011	2	8856	2
2011-10-17	1899-12-31 15:00:23	48.2679	10.3196	543.29	10	10	2011	3	8856	2
2011-10-19	1899-12-31 07:00:47	48.2823	10.322	535.73	10	10	2011	1	8856	2
2011-10-23	1899-12-31 07:00:41	48.2634	10.316	542.2	10	10	2011	1	8856	2
2011-12-31	1899-12-31 07:00:41	48.0123	10.8801	642.22	10	12	2011	1	8856	2
2011-08-25	1899-12-31 07:00:23	48.1632	11.4599	564.86	10	8	2011	1	8856	4
2011-08-29	1899-12-31 15:00:44	48.1565	11.4926	560.8	10	8	2011	3	8856	4
2011-08-31	1899-12-31 11:00:42	48.1558	11.4931	559.33	10	8	2011	2	8856	4
2011-08-31	1899-12-31 15:00:43	48.1565	11.4945	560.08	10	8	2011	3	8856	4
2011-09-03	1899-12-31 15:00:43	48.1561	11.4934	568.33	10	9	2011	3	8856	4
2011-09-06	1899-12-31 15:00:42	48.1536	11.4939	563.07	10	9	2011	3	8856	4
2011-09-10	1899-12-31 15:00:42	48.1537	11.4937	559.62	10	9	2011	3	8856	4
2011-09-12	1899-12-31 15:00:48	48.1554	11.4866	548.15	10	9	2011	3	8856	4
2011-09-13	1899-12-31 15:01:12	48.1561	11.4955	565.27	10	9	2011	3	8856	4
2011-09-17	1899-12-31 15:00:42	48.1552	11.4875	572.6	10	9	2011	3	8856	4
2011-09-18	1899-12-31 15:00:23	48.2124	11.5201	534.13	10	9	2011	3	8856	4
2011-09-19	1899-12-31 07:00:23	48.2124	11.5197	538.09	10	9	2011	1	8856	4
2011-09-22	1899-12-31 15:00:53	48.1562	11.4914	570.41	10	9	2011	3	8856	4
2011-06-24	1899-12-31 11:00:23	49.1385	10.6968	459.23	1	6	2011	2	8858	1
2011-06-25	1899-12-31 07:00:42	49.1388	10.6963	461.66	1	6	2011	1	8858	1
2011-06-28	1899-12-31 07:00:23	49.1387	10.6969	457.07	1	6	2011	1	8858	1
2011-06-30	1899-12-31 07:00:23	49.1387	10.6971	463.31	1	6	2011	1	8858	1
2011-07-02	1899-12-31 11:01:11	49.1388	10.6968	461.57	1	7	2011	2	8858	1
2011-07-03	1899-12-31 07:00:23	49.1385	10.6969	465.4	1	7	2011	1	8858	1
2011-07-03	1899-12-31 11:00:41	49.1385	10.6973	464.76	1	7	2011	2	8858	1
2011-07-04	1899-12-31 07:00:23	49.1388	10.6963	463.61	1	7	2011	1	8858	1
2011-07-04	1899-12-31 11:00:48	49.1391	10.6965	472.78	1	7	2011	2	8858	1
2011-07-05	1899-12-31 07:00:42	49.1383	10.6974	461.3	1	7	2011	1	8858	1
2011-07-07	1899-12-31 07:00:42	49.1382	10.6982	462.84	1	7	2011	1	8858	1
2011-07-14	1899-12-31 07:00:48	49.1384	10.6977	462.27	1	7	2011	1	8858	1
2011-07-15	1899-12-31 07:00:47	49.1382	10.6983	456.45	1	7	2011	1	8858	1
2011-07-17	1899-12-31 07:00:42	49.1386	10.6971	462.45	1	7	2011	1	8858	1
2011-07-19	1899-12-31 07:00:50	49.1385	10.6974	468.43	1	7	2011	1	8858	1
2011-07-25	1899-12-31 07:00:52	49.1386	10.6972	464.6	1	7	2011	1	8858	1
2011-07-26	1899-12-31 07:00:48	49.1386	10.697	461.73	1	7	2011	1	8858	1
2011-08-14	1899-12-31 07:00:23	49.1374	10.6966	464.37	1	8	2011	1	8858	1
2011-08-26	1899-12-31 07:00:23	49.1383	10.6965	463.81	1	8	2011	1	8858	1
2011-06-10	1899-12-31 23:00:56	49.1405	10.6952	471.01	2	6	2011	4	8858	1
2011-06-11	1899-12-31 07:00:24	49.1477	10.7075	461.83	2	6	2011	1	8858	1
2011-06-12	1899-12-31 07:00:41	49.1438	10.7133	460.01	2	6	2011	1	8858	1
2011-06-16	1899-12-31 07:00:22	49.142	10.7172	469.6	2	6	2011	1	8858	1
2011-06-16	1899-12-31 11:00:43	49.1428	10.7148	463.34	2	6	2011	2	8858	1
2011-06-16	1899-12-31 15:00:48	49.1439	10.7136	462.46	2	6	2011	3	8858	1
2011-07-16	1899-12-31 07:00:49	49.1393	10.698	458.56	2	7	2011	1	8858	1
2011-07-18	1899-12-31 07:00:53	49.1391	10.6993	456.13	2	7	2011	1	8858	1
2011-07-31	1899-12-31 07:00:41	49.124	10.7462	458.81	2	7	2011	1	8858	1
2011-08-03	1899-12-31 23:00:24	49.1284	10.7769	457.08	2	8	2011	4	8858	1
2011-08-04	1899-12-31 11:00:41	49.1284	10.7771	467.66	2	8	2011	2	8858	1
2011-08-04	1899-12-31 23:00:23	49.1288	10.7788	464.66	2	8	2011	4	8858	1
2011-08-06	1899-12-31 23:00:47	49.1284	10.777	464.38	2	8	2011	4	8858	1
2011-08-12	1899-12-31 15:01:16	49.1348	10.7285	472.87	2	8	2011	3	8858	1
2011-08-29	1899-12-31 11:01:12	49.1407	10.6944	461.26	2	8	2011	2	8858	1
2011-08-29	1899-12-31 15:00:54	49.1407	10.6948	458.73	2	8	2011	3	8858	1
2011-11-11	1899-12-31 23:01:18	49.1057	10.6153	486.31	2	11	2011	4	8858	1
2011-12-28	1899-12-31 07:01:48	49.1384	10.7003	460.57	2	12	2011	1	8858	1
2011-06-10	1899-12-31 15:00:51	49.1394	10.7025	462.96	3	6	2011	3	8858	1
2011-06-11	1899-12-31 11:00:37	49.1469	10.708	459.32	3	6	2011	2	8858	1
2011-06-11	1899-12-31 15:00:24	49.1468	10.708	458.97	3	6	2011	3	8858	1
2011-06-11	1899-12-31 23:00:06	49.1472	10.7079	442.86	3	6	2011	4	8858	1
2011-06-12	1899-12-31 11:01:22	49.1397	10.7164	459.79	3	6	2011	2	8858	1
2011-06-12	1899-12-31 15:00:45	49.1387	10.7155	460.32	3	6	2011	3	8858	1
2011-06-12	1899-12-31 23:00:48	49.1393	10.7153	462.29	3	6	2011	4	8858	1
2011-06-13	1899-12-31 07:02:12	49.1402	10.7145	459.17	3	6	2011	1	8858	1
2011-06-13	1899-12-31 11:01:49	49.1402	10.7145	463.48	3	6	2011	2	8858	1
2011-06-13	1899-12-31 15:00:47	49.1403	10.7142	455.87	3	6	2011	3	8858	1
2011-06-13	1899-12-31 23:00:41	49.1394	10.7153	454.28	3	6	2011	4	8858	1
2011-06-14	1899-12-31 07:00:23	49.1387	10.714	463.39	3	6	2011	1	8858	1
2011-06-14	1899-12-31 11:00:42	49.1386	10.7139	462.89	3	6	2011	2	8858	1
2011-06-14	1899-12-31 15:00:41	49.1394	10.7146	461.4	3	6	2011	3	8858	1
2011-06-14	1899-12-31 23:00:51	49.1397	10.7163	457.33	3	6	2011	4	8858	1
2011-06-15	1899-12-31 07:00:06	49.1394	10.7153	463.49	3	6	2011	1	8858	1
2011-06-15	1899-12-31 11:00:06	49.1395	10.7153	476.88	3	6	2011	2	8858	1
2011-06-15	1899-12-31 15:00:48	49.1394	10.7152	455.89	3	6	2011	3	8858	1
2011-06-15	1899-12-31 23:00:24	49.1397	10.7163	456.45	3	6	2011	4	8858	1
2011-06-16	1899-12-31 23:00:23	49.1399	10.716	461.73	3	6	2011	4	8858	1
2011-06-17	1899-12-31 07:00:41	49.1403	10.7121	453.89	3	6	2011	1	8858	1
2011-06-17	1899-12-31 11:00:41	49.1405	10.7046	458.13	3	6	2011	2	8858	1
2011-06-17	1899-12-31 15:02:44	49.1406	10.7045	462.06	3	6	2011	3	8858	1
2011-06-17	1899-12-31 23:00:23	49.1405	10.7044	465.67	3	6	2011	4	8858	1
2011-06-18	1899-12-31 07:00:09	49.1405	10.7045	459.57	3	6	2011	1	8858	1
2011-06-18	1899-12-31 11:00:24	49.1401	10.7077	463.13	3	6	2011	2	8858	1
2011-06-18	1899-12-31 15:00:15	49.1402	10.7106	460.17	3	6	2011	3	8858	1
2011-06-18	1899-12-31 23:00:06	49.1405	10.7044	459.41	3	6	2011	4	8858	1
2011-06-19	1899-12-31 07:01:00	49.1398	10.706	461.93	3	6	2011	1	8858	1
2011-06-19	1899-12-31 11:00:41	49.1385	10.7161	458.71	3	6	2011	2	8858	1
2011-06-19	1899-12-31 15:00:23	49.1387	10.7155	458.95	3	6	2011	3	8858	1
2011-06-19	1899-12-31 23:00:42	49.1404	10.7091	460.69	3	6	2011	4	8858	1
2011-06-20	1899-12-31 07:00:23	49.1405	10.7079	460.4	3	6	2011	1	8858	1
2011-06-20	1899-12-31 11:00:39	49.1406	10.7088	458.51	3	6	2011	2	8858	1
2011-06-20	1899-12-31 15:00:23	49.1408	10.7138	458.14	3	6	2011	3	8858	1
2011-06-20	1899-12-31 23:00:41	49.1409	10.7138	463.6	3	6	2011	4	8858	1
2011-06-21	1899-12-31 07:00:23	49.1387	10.7158	460.82	3	6	2011	1	8858	1
2011-06-21	1899-12-31 11:00:49	49.1405	10.7137	462.88	3	6	2011	2	8858	1
2011-06-21	1899-12-31 15:00:57	49.1392	10.7137	466.33	3	6	2011	3	8858	1
2011-06-21	1899-12-31 23:00:23	49.1415	10.7054	459.81	3	6	2011	4	8858	1
2011-06-22	1899-12-31 07:00:03	49.1406	10.7087	461.69	3	6	2011	1	8858	1
2011-06-22	1899-12-31 11:00:42	49.1406	10.7137	456.78	3	6	2011	2	8858	1
2011-06-22	1899-12-31 15:00:42	49.1423	10.7123	461.82	3	6	2011	3	8858	1
2011-06-22	1899-12-31 23:00:19	49.1405	10.7091	459.4	3	6	2011	4	8858	1
2011-06-23	1899-12-31 07:00:23	49.1441	10.7083	459.64	3	6	2011	1	8858	1
2011-06-23	1899-12-31 11:00:54	49.1413	10.7069	458.98	3	6	2011	2	8858	1
2011-06-23	1899-12-31 15:00:54	49.1399	10.7075	463.61	3	6	2011	3	8858	1
2011-06-23	1899-12-31 23:00:49	49.1405	10.6952	454.92	3	6	2011	4	8858	1
2011-06-25	1899-12-31 23:00:09	49.1404	10.6951	465.31	3	6	2011	4	8858	1
2011-06-26	1899-12-31 11:00:23	49.1405	10.7044	461.28	3	6	2011	2	8858	1
2011-06-26	1899-12-31 15:00:57	49.1401	10.7056	455.03	3	6	2011	3	8858	1
2011-06-26	1899-12-31 23:00:23	49.1405	10.7046	462.28	3	6	2011	4	8858	1
2011-06-27	1899-12-31 07:00:41	49.1404	10.7059	461.86	3	6	2011	1	8858	1
2011-06-27	1899-12-31 11:00:42	49.1411	10.7103	459.03	3	6	2011	2	8858	1
2011-06-27	1899-12-31 15:00:41	49.1415	10.7105	462.36	3	6	2011	3	8858	1
2011-06-27	1899-12-31 23:00:42	49.1405	10.7091	458.65	3	6	2011	4	8858	1
2011-06-28	1899-12-31 11:00:42	49.1402	10.7039	462.27	3	6	2011	2	8858	1
2011-06-28	1899-12-31 15:00:41	49.1405	10.7046	455.77	3	6	2011	3	8858	1
2011-06-28	1899-12-31 23:00:25	49.1394	10.7056	457.18	3	6	2011	4	8858	1
2011-06-29	1899-12-31 07:00:42	49.1401	10.704	464.02	3	6	2011	1	8858	1
2011-06-29	1899-12-31 11:00:23	49.1418	10.7012	455.96	3	6	2011	2	8858	1
2011-06-29	1899-12-31 15:01:42	49.1412	10.7021	459.49	3	6	2011	3	8858	1
2011-06-29	1899-12-31 23:00:41	49.1392	10.7081	462.66	3	6	2011	4	8858	1
2011-06-30	1899-12-31 23:00:44	49.1405	10.7043	461.59	3	6	2011	4	8858	1
2011-07-01	1899-12-31 23:00:23	49.1405	10.7043	460.81	3	7	2011	4	8858	1
2011-07-02	1899-12-31 15:00:13	49.1401	10.7039	458.09	3	7	2011	3	8858	1
2011-07-02	1899-12-31 23:00:24	49.1394	10.7056	460.6	3	7	2011	4	8858	1
2011-07-03	1899-12-31 15:00:54	49.1414	10.7019	463.49	3	7	2011	3	8858	1
2011-07-03	1899-12-31 23:00:48	49.1405	10.7042	458.71	3	7	2011	4	8858	1
2011-07-04	1899-12-31 15:00:42	49.1399	10.7053	460.78	3	7	2011	3	8858	1
2011-07-04	1899-12-31 23:00:54	49.1394	10.7056	458.85	3	7	2011	4	8858	1
2011-07-05	1899-12-31 11:00:23	49.1405	10.7043	461.18	3	7	2011	2	8858	1
2011-07-05	1899-12-31 15:00:41	49.141	10.7073	460.22	3	7	2011	3	8858	1
2011-07-05	1899-12-31 23:00:42	49.1409	10.7138	455.92	3	7	2011	4	8858	1
2011-07-06	1899-12-31 07:00:07	49.1402	10.7077	462.4	3	7	2011	1	8858	1
2011-07-06	1899-12-31 11:00:41	49.1409	10.7097	465.89	3	7	2011	2	8858	1
2011-07-06	1899-12-31 15:00:24	49.14	10.7053	456.5	3	7	2011	3	8858	1
2011-07-06	1899-12-31 23:00:10	49.1405	10.7043	457.55	3	7	2011	4	8858	1
2011-07-07	1899-12-31 11:00:48	49.1418	10.7012	458.7	3	7	2011	2	8858	1
2011-07-07	1899-12-31 15:00:45	49.1416	10.7068	463.41	3	7	2011	3	8858	1
2011-07-07	1899-12-31 23:00:48	49.1392	10.7082	458.29	3	7	2011	4	8858	1
2011-07-08	1899-12-31 07:00:23	49.1402	10.7039	461.2	3	7	2011	1	8858	1
2011-07-08	1899-12-31 11:00:43	49.1401	10.704	460.38	3	7	2011	2	8858	1
2011-07-08	1899-12-31 15:00:45	49.1405	10.7043	463.99	3	7	2011	3	8858	1
2011-07-08	1899-12-31 23:00:23	49.1402	10.7039	459.52	3	7	2011	4	8858	1
2011-07-09	1899-12-31 11:00:42	49.1415	10.7016	459.92	3	7	2011	2	8858	1
2011-07-09	1899-12-31 15:00:13	49.141	10.7076	465.1	3	7	2011	3	8858	1
2011-07-09	1899-12-31 23:00:12	49.1391	10.7081	456.71	3	7	2011	4	8858	1
2011-07-10	1899-12-31 07:00:41	49.1402	10.7039	457.78	3	7	2011	1	8858	1
2011-07-10	1899-12-31 11:00:53	49.1415	10.7071	458.86	3	7	2011	2	8858	1
2011-07-10	1899-12-31 15:00:47	49.1418	10.71	461.86	3	7	2011	3	8858	1
2011-07-10	1899-12-31 23:00:43	49.1405	10.7043	458.08	3	7	2011	4	8858	1
2011-07-11	1899-12-31 07:00:42	49.1409	10.7016	460.76	3	7	2011	1	8858	1
2011-07-11	1899-12-31 11:01:12	49.1415	10.701	464.34	3	7	2011	2	8858	1
2011-07-11	1899-12-31 15:00:25	49.1402	10.7057	462.27	3	7	2011	3	8858	1
2011-07-11	1899-12-31 23:00:38	49.1405	10.7042	458.71	3	7	2011	4	8858	1
2011-07-12	1899-12-31 11:00:41	49.1403	10.7057	460.95	3	7	2011	2	8858	1
2011-07-12	1899-12-31 15:00:41	49.1402	10.7057	460.74	3	7	2011	3	8858	1
2011-07-12	1899-12-31 23:00:23	49.1395	10.7056	456.76	3	7	2011	4	8858	1
2011-07-13	1899-12-31 07:00:42	49.1399	10.7053	466	3	7	2011	1	8858	1
2011-07-13	1899-12-31 11:00:25	49.14	10.7053	459.23	3	7	2011	2	8858	1
2011-07-13	1899-12-31 15:00:19	49.1394	10.7062	471.68	3	7	2011	3	8858	1
2011-07-13	1899-12-31 23:00:07	49.1394	10.7056	465.82	3	7	2011	4	8858	1
2011-07-14	1899-12-31 11:00:23	49.1401	10.7039	464.45	3	7	2011	2	8858	1
2011-07-14	1899-12-31 15:00:42	49.14	10.7054	468.17	3	7	2011	3	8858	1
2011-07-14	1899-12-31 23:00:45	49.1402	10.7038	464.58	3	7	2011	4	8858	1
2011-07-15	1899-12-31 11:00:47	49.1419	10.701	467.59	3	7	2011	2	8858	1
2011-07-15	1899-12-31 15:00:41	49.1418	10.7011	466.49	3	7	2011	3	8858	1
2011-07-15	1899-12-31 23:00:23	49.1401	10.704	461.17	3	7	2011	4	8858	1
2011-07-16	1899-12-31 11:00:42	49.1418	10.7012	466.21	3	7	2011	2	8858	1
2011-07-16	1899-12-31 15:00:08	49.1418	10.7012	463.06	3	7	2011	3	8858	1
2011-07-16	1899-12-31 23:00:24	49.1418	10.7012	461.1	3	7	2011	4	8858	1
2011-07-17	1899-12-31 11:00:54	49.1402	10.7016	466.3	3	7	2011	2	8858	1
2011-07-17	1899-12-31 15:00:54	49.1401	10.7039	458.74	3	7	2011	3	8858	1
2011-07-17	1899-12-31 23:01:14	49.1405	10.7043	463.74	3	7	2011	4	8858	1
2011-07-18	1899-12-31 11:01:35	49.1401	10.7039	465.79	3	7	2011	2	8858	1
2011-07-18	1899-12-31 15:00:48	49.1405	10.7045	464.33	3	7	2011	3	8858	1
2011-07-18	1899-12-31 23:00:23	49.1419	10.7012	465.51	3	7	2011	4	8858	1
2011-07-19	1899-12-31 11:01:18	49.1399	10.716	455.86	3	7	2011	2	8858	1
2011-07-19	1899-12-31 15:01:24	49.1403	10.7184	458.63	3	7	2011	3	8858	1
2011-07-19	1899-12-31 23:00:48	49.1418	10.7013	460.43	3	7	2011	4	8858	1
2011-07-20	1899-12-31 11:00:09	49.1418	10.7012	470.53	3	7	2011	2	8858	1
2011-07-21	1899-12-31 07:00:43	49.1399	10.6972	459.39	3	7	2011	1	8858	1
2011-07-21	1899-12-31 11:00:59	49.1443	10.7083	462.81	3	7	2011	2	8858	1
2011-07-21	1899-12-31 15:00:54	49.1414	10.7102	461.47	3	7	2011	3	8858	1
2011-07-22	1899-12-31 07:00:51	49.1399	10.6972	461.59	3	7	2011	1	8858	1
2011-07-22	1899-12-31 11:00:48	49.1407	10.7101	462.99	3	7	2011	2	8858	1
2011-07-22	1899-12-31 15:00:42	49.1443	10.7084	463.15	3	7	2011	3	8858	1
2011-07-22	1899-12-31 23:00:48	49.1394	10.7071	456.55	3	7	2011	4	8858	1
2011-07-23	1899-12-31 11:00:05	49.1443	10.7085	463.37	3	7	2011	2	8858	1
2011-07-23	1899-12-31 15:00:01	49.1445	10.7075	453.49	3	7	2011	3	8858	1
2011-07-23	1899-12-31 23:00:08	49.1402	10.704	462.78	3	7	2011	4	8858	1
2011-07-24	1899-12-31 07:00:42	49.1405	10.7045	463.64	3	7	2011	1	8858	1
2011-07-24	1899-12-31 11:00:58	49.1443	10.7083	460.1	3	7	2011	2	8858	1
2011-07-24	1899-12-31 15:00:48	49.1444	10.7083	464.9	3	7	2011	3	8858	1
2011-07-24	1899-12-31 23:00:23	49.1415	10.7055	478.35	3	7	2011	4	8858	1
2011-07-25	1899-12-31 11:00:47	49.1414	10.7053	465.06	3	7	2011	2	8858	1
2011-07-25	1899-12-31 23:01:24	49.1418	10.7011	457.97	3	7	2011	4	8858	1
2011-07-26	1899-12-31 11:00:54	49.1407	10.7096	463.5	3	7	2011	2	8858	1
2011-07-26	1899-12-31 15:00:49	49.1407	10.7097	460.14	3	7	2011	3	8858	1
2011-07-26	1899-12-31 23:01:18	49.1418	10.7013	461.97	3	7	2011	4	8858	1
2011-07-27	1899-12-31 07:00:48	49.1406	10.7096	463.02	3	7	2011	1	8858	1
2011-07-27	1899-12-31 11:00:45	49.1412	10.71	465.5	3	7	2011	2	8858	1
2011-07-27	1899-12-31 15:00:42	49.14	10.7053	457.83	3	7	2011	3	8858	1
2011-07-27	1899-12-31 23:00:54	49.1418	10.7013	461.69	3	7	2011	4	8858	1
2011-07-28	1899-12-31 07:00:47	49.1399	10.7053	461.05	3	7	2011	1	8858	1
2011-07-28	1899-12-31 11:00:47	49.1406	10.7098	459.19	3	7	2011	2	8858	1
2011-07-28	1899-12-31 15:00:51	49.1384	10.7163	464.68	3	7	2011	3	8858	1
2011-07-28	1899-12-31 23:00:54	49.1382	10.7148	462.97	3	7	2011	4	8858	1
2011-07-29	1899-12-31 11:00:41	49.1415	10.7052	460.59	3	7	2011	2	8858	1
2011-07-29	1899-12-31 15:00:41	49.1415	10.7053	464.58	3	7	2011	3	8858	1
2011-07-29	1899-12-31 23:00:42	49.1415	10.7056	461.59	3	7	2011	4	8858	1
2011-07-30	1899-12-31 11:00:23	49.1408	10.7098	464.81	3	7	2011	2	8858	1
2011-07-30	1899-12-31 23:00:41	49.1391	10.7082	459.24	3	7	2011	4	8858	1
2011-07-31	1899-12-31 15:00:23	49.1406	10.7093	460.21	3	7	2011	3	8858	1
2011-07-31	1899-12-31 23:00:41	49.1391	10.7083	451.06	3	7	2011	4	8858	1
2011-08-01	1899-12-31 11:00:43	49.1384	10.7161	465.29	3	8	2011	2	8858	1
2011-08-01	1899-12-31 15:00:54	49.1383	10.7161	460.27	3	8	2011	3	8858	1
2011-08-01	1899-12-31 23:00:54	49.1391	10.7082	462.91	3	8	2011	4	8858	1
2011-08-02	1899-12-31 07:00:42	49.1406	10.7032	462.7	3	8	2011	1	8858	1
2011-08-02	1899-12-31 11:00:41	49.1399	10.7053	461.42	3	8	2011	2	8858	1
2011-08-02	1899-12-31 15:00:54	49.1399	10.7055	465.91	3	8	2011	3	8858	1
2011-08-02	1899-12-31 23:00:43	49.1405	10.7091	460.34	3	8	2011	4	8858	1
2011-08-03	1899-12-31 07:00:48	49.1399	10.7052	471.48	3	8	2011	1	8858	1
2011-08-03	1899-12-31 11:00:13	49.1383	10.716	460.93	3	8	2011	2	8858	1
2011-08-03	1899-12-31 15:00:42	49.1382	10.7163	461.57	3	8	2011	3	8858	1
2011-08-04	1899-12-31 15:00:42	49.1386	10.7157	464.07	3	8	2011	3	8858	1
2011-08-05	1899-12-31 11:00:42	49.1385	10.7162	459.11	3	8	2011	2	8858	1
2011-08-05	1899-12-31 15:00:54	49.1382	10.7161	461.06	3	8	2011	3	8858	1
2011-08-05	1899-12-31 23:00:41	49.1405	10.7091	459.99	3	8	2011	4	8858	1
2011-08-06	1899-12-31 07:00:14	49.1386	10.7159	464.98	3	8	2011	1	8858	1
2011-08-06	1899-12-31 11:00:42	49.1387	10.7156	461.1	3	8	2011	2	8858	1
2011-08-06	1899-12-31 15:00:42	49.1383	10.7161	459.83	3	8	2011	3	8858	1
2011-08-07	1899-12-31 11:00:41	49.1385	10.7161	461.3	3	8	2011	2	8858	1
2011-08-07	1899-12-31 15:01:24	49.1384	10.716	463.45	3	8	2011	3	8858	1
2011-08-07	1899-12-31 23:00:23	49.1405	10.7091	463.14	3	8	2011	4	8858	1
2011-08-09	1899-12-31 23:00:49	49.1405	10.7091	459.35	3	8	2011	4	8858	1
2011-08-10	1899-12-31 11:00:47	49.1386	10.7158	465.68	3	8	2011	2	8858	1
2011-08-10	1899-12-31 15:00:42	49.1386	10.7157	463.91	3	8	2011	3	8858	1
2011-08-10	1899-12-31 23:00:42	49.1405	10.7091	457.59	3	8	2011	4	8858	1
2011-08-11	1899-12-31 11:00:47	49.1388	10.7157	462.13	3	8	2011	2	8858	1
2011-08-11	1899-12-31 15:00:41	49.1408	10.7138	465.08	3	8	2011	3	8858	1
2011-08-11	1899-12-31 23:00:37	49.1392	10.7082	460.86	3	8	2011	4	8858	1
2011-08-12	1899-12-31 23:00:23	49.1392	10.7082	460.1	3	8	2011	4	8858	1
2011-08-13	1899-12-31 23:00:19	49.1397	10.7074	460.42	3	8	2011	4	8858	1
2011-08-14	1899-12-31 11:00:54	49.1401	10.7055	458.08	3	8	2011	2	8858	1
2011-08-14	1899-12-31 15:00:48	49.1399	10.7055	465.4	3	8	2011	3	8858	1
2011-08-14	1899-12-31 23:00:37	49.1406	10.7093	460.84	3	8	2011	4	8858	1
2011-08-15	1899-12-31 15:01:12	49.1403	10.704	461.49	3	8	2011	3	8858	1
2011-08-15	1899-12-31 23:00:42	49.1406	10.7093	460.44	3	8	2011	4	8858	1
2011-08-16	1899-12-31 11:00:48	49.1402	10.7038	461.64	3	8	2011	2	8858	1
2011-08-16	1899-12-31 15:00:45	49.1395	10.7057	462.26	3	8	2011	3	8858	1
2011-08-16	1899-12-31 23:00:48	49.1392	10.7082	459.46	3	8	2011	4	8858	1
2011-08-17	1899-12-31 11:00:42	49.1411	10.7096	464.57	3	8	2011	2	8858	1
2011-08-17	1899-12-31 15:00:08	49.1406	10.7094	462.65	3	8	2011	3	8858	1
2011-08-17	1899-12-31 23:00:24	49.1391	10.7081	458.74	3	8	2011	4	8858	1
2011-08-18	1899-12-31 11:01:24	49.1402	10.7039	456.72	3	8	2011	2	8858	1
2011-08-18	1899-12-31 15:00:57	49.1402	10.704	462.04	3	8	2011	3	8858	1
2011-08-18	1899-12-31 23:00:23	49.1405	10.7092	461.87	3	8	2011	4	8858	1
2011-08-19	1899-12-31 11:00:48	49.1402	10.704	460.39	3	8	2011	2	8858	1
2011-08-19	1899-12-31 15:01:18	49.1396	10.7057	467.55	3	8	2011	3	8858	1
2011-08-19	1899-12-31 23:00:23	49.1405	10.7091	459.07	3	8	2011	4	8858	1
2011-08-20	1899-12-31 11:00:42	49.142	10.7023	461.45	3	8	2011	2	8858	1
2011-08-20	1899-12-31 15:00:42	49.1395	10.7057	467.2	3	8	2011	3	8858	1
2011-08-20	1899-12-31 23:00:24	49.1418	10.7013	458.04	3	8	2011	4	8858	1
2011-08-21	1899-12-31 11:00:41	49.1408	10.7138	465.73	3	8	2011	2	8858	1
2011-08-21	1899-12-31 15:00:23	49.1386	10.716	466.83	3	8	2011	3	8858	1
2011-08-21	1899-12-31 23:00:41	49.1405	10.7091	454.68	3	8	2011	4	8858	1
2011-08-22	1899-12-31 11:00:43	49.1412	10.7097	466.21	3	8	2011	2	8858	1
2011-08-22	1899-12-31 15:00:57	49.1412	10.7099	469.96	3	8	2011	3	8858	1
2011-08-22	1899-12-31 23:00:42	49.1382	10.7148	454.36	3	8	2011	4	8858	1
2011-08-23	1899-12-31 07:01:12	49.14	10.7053	465.59	3	8	2011	1	8858	1
2011-08-23	1899-12-31 11:00:21	49.1395	10.7056	462.58	3	8	2011	2	8858	1
2011-08-23	1899-12-31 15:00:23	49.1406	10.7094	466.06	3	8	2011	3	8858	1
2011-08-23	1899-12-31 23:00:47	49.1405	10.7092	459.3	3	8	2011	4	8858	1
2011-08-24	1899-12-31 11:00:08	49.1424	10.7015	466.12	3	8	2011	2	8858	1
2011-08-24	1899-12-31 23:00:41	49.1405	10.7091	458.88	3	8	2011	4	8858	1
2011-08-25	1899-12-31 07:00:47	49.1411	10.7098	464.7	3	8	2011	1	8858	1
2011-08-25	1899-12-31 11:00:41	49.1386	10.7159	465.65	3	8	2011	2	8858	1
2011-08-25	1899-12-31 15:00:47	49.1386	10.7156	460.56	3	8	2011	3	8858	1
2011-08-25	1899-12-31 23:00:41	49.1405	10.7091	459.58	3	8	2011	4	8858	1
2011-08-26	1899-12-31 11:00:46	49.1419	10.7023	459.54	3	8	2011	2	8858	1
2011-08-26	1899-12-31 15:01:12	49.1391	10.7145	460.8	3	8	2011	3	8858	1
2011-08-26	1899-12-31 23:00:41	49.1405	10.7091	466.23	3	8	2011	4	8858	1
2011-08-27	1899-12-31 15:00:42	49.1388	10.7156	469.86	3	8	2011	3	8858	1
2011-08-27	1899-12-31 23:00:42	49.1405	10.7091	458.18	3	8	2011	4	8858	1
2011-08-28	1899-12-31 07:00:54	49.1407	10.7151	456.92	3	8	2011	1	8858	1
2011-08-28	1899-12-31 11:00:48	49.1422	10.702	467.88	3	8	2011	2	8858	1
2011-08-28	1899-12-31 15:00:47	49.1411	10.71	462.02	3	8	2011	3	8858	1
2011-08-28	1899-12-31 23:00:45	49.1405	10.7091	460.58	3	8	2011	4	8858	1
2011-08-29	1899-12-31 23:00:41	49.1405	10.7091	462.51	3	8	2011	4	8858	1
2011-08-30	1899-12-31 11:00:42	49.1395	10.7056	462.19	3	8	2011	2	8858	1
2011-08-30	1899-12-31 15:00:23	49.1382	10.7147	471.28	3	8	2011	3	8858	1
2011-08-30	1899-12-31 23:00:43	49.1394	10.7056	458.63	3	8	2011	4	8858	1
2011-08-31	1899-12-31 11:00:26	49.1381	10.716	462.87	3	8	2011	2	8858	1
2011-08-31	1899-12-31 15:00:34	49.1388	10.7157	456.51	3	8	2011	3	8858	1
2011-08-31	1899-12-31 23:00:13	49.1395	10.7055	454.28	3	8	2011	4	8858	1
2011-09-01	1899-12-31 11:00:42	49.1406	10.7093	463.29	3	9	2011	2	8858	1
2011-09-01	1899-12-31 15:00:23	49.14	10.7158	463.54	3	9	2011	3	8858	1
2011-09-01	1899-12-31 23:00:43	49.1405	10.7091	457.59	3	9	2011	4	8858	1
2011-09-02	1899-12-31 11:00:42	49.1388	10.7157	463.77	3	9	2011	2	8858	1
2011-09-02	1899-12-31 15:01:12	49.1387	10.7157	461.51	3	9	2011	3	8858	1
2011-09-02	1899-12-31 23:00:23	49.1405	10.7091	458.72	3	9	2011	4	8858	1
2011-09-03	1899-12-31 11:00:42	49.1401	10.7157	467.42	3	9	2011	2	8858	1
2011-09-03	1899-12-31 15:00:23	49.14	10.7158	461.06	3	9	2011	3	8858	1
2011-09-03	1899-12-31 23:00:10	49.1405	10.7091	458.3	3	9	2011	4	8858	1
2011-09-04	1899-12-31 11:00:48	49.1408	10.7138	463.97	3	9	2011	2	8858	1
2011-09-04	1899-12-31 15:00:42	49.1409	10.7097	463.86	3	9	2011	3	8858	1
2011-09-04	1899-12-31 23:00:23	49.1405	10.709	458.74	3	9	2011	4	8858	1
2011-09-05	1899-12-31 11:00:48	49.1387	10.7157	463.13	3	9	2011	2	8858	1
2011-09-05	1899-12-31 15:00:23	49.1409	10.7097	462.73	3	9	2011	3	8858	1
2011-09-05	1899-12-31 23:00:41	49.1405	10.7091	461.79	3	9	2011	4	8858	1
2011-09-06	1899-12-31 11:01:12	49.1411	10.7097	467.57	3	9	2011	2	8858	1
2011-09-06	1899-12-31 15:00:41	49.1411	10.7097	465.95	3	9	2011	3	8858	1
2011-09-06	1899-12-31 23:00:51	49.14	10.7039	461.74	3	9	2011	4	8858	1
2011-09-07	1899-12-31 11:00:15	49.1407	10.7094	458.15	3	9	2011	2	8858	1
2011-09-07	1899-12-31 15:00:14	49.1442	10.7086	470.48	3	9	2011	3	8858	1
2011-09-07	1899-12-31 23:00:06	49.1398	10.707	462.11	3	9	2011	4	8858	1
2011-09-08	1899-12-31 07:00:54	49.1443	10.7085	463.86	3	9	2011	1	8858	1
2011-09-08	1899-12-31 15:00:39	49.1406	10.7093	464.22	3	9	2011	3	8858	1
2011-09-08	1899-12-31 23:00:23	49.1405	10.7091	459.34	3	9	2011	4	8858	1
2011-09-09	1899-12-31 15:00:54	49.1398	10.7069	464.29	3	9	2011	3	8858	1
2011-09-09	1899-12-31 23:00:54	49.1398	10.7129	455.9	3	9	2011	4	8858	1
2011-09-10	1899-12-31 11:00:06	49.1406	10.7093	464	3	9	2011	2	8858	1
2011-09-10	1899-12-31 15:00:03	49.1412	10.7099	447.95	3	9	2011	3	8858	1
2011-09-10	1899-12-31 23:00:24	49.1398	10.7069	459.93	3	9	2011	4	8858	1
2011-09-11	1899-12-31 11:00:43	49.1388	10.7156	461.87	3	9	2011	2	8858	1
2011-09-11	1899-12-31 15:00:54	49.1387	10.7155	460.32	3	9	2011	3	8858	1
2011-09-11	1899-12-31 23:00:48	49.1405	10.7091	458.89	3	9	2011	4	8858	1
2011-09-12	1899-12-31 07:00:23	49.1418	10.7012	461.79	3	9	2011	1	8858	1
2011-09-12	1899-12-31 11:01:18	49.1419	10.7011	463.89	3	9	2011	2	8858	1
2011-09-12	1899-12-31 15:00:41	49.141	10.71	457.73	3	9	2011	3	8858	1
2011-09-12	1899-12-31 23:00:24	49.1405	10.7091	459.05	3	9	2011	4	8858	1
2011-09-13	1899-12-31 15:00:41	49.1409	10.7099	460.95	3	9	2011	3	8858	1
2011-09-13	1899-12-31 23:00:23	49.1406	10.7093	458.79	3	9	2011	4	8858	1
2011-09-14	1899-12-31 07:00:45	49.1406	10.7093	460.79	3	9	2011	1	8858	1
2011-09-14	1899-12-31 11:00:47	49.1406	10.7099	457.41	3	9	2011	2	8858	1
2011-09-14	1899-12-31 15:00:14	49.1407	10.7097	465.78	3	9	2011	3	8858	1
2011-09-14	1899-12-31 23:00:11	49.1406	10.7093	460.61	3	9	2011	4	8858	1
2011-09-15	1899-12-31 07:00:41	49.1419	10.7022	463.78	3	9	2011	1	8858	1
2011-09-15	1899-12-31 11:00:23	49.1419	10.7022	468.66	3	9	2011	2	8858	1
2011-09-15	1899-12-31 15:00:41	49.141	10.71	469.57	3	9	2011	3	8858	1
2011-09-15	1899-12-31 23:00:41	49.1398	10.7069	463.89	3	9	2011	4	8858	1
2011-09-16	1899-12-31 07:00:23	49.1327	10.735	462.34	3	9	2011	1	8858	1
2011-09-16	1899-12-31 11:00:41	49.1413	10.7097	462.5	3	9	2011	2	8858	1
2011-09-16	1899-12-31 15:00:42	49.1404	10.7178	466.19	3	9	2011	3	8858	1
2011-09-17	1899-12-31 07:00:21	49.1384	10.6861	464.4	3	9	2011	1	8858	1
2011-09-17	1899-12-31 11:00:13	49.141	10.7096	464.72	3	9	2011	2	8858	1
2011-09-17	1899-12-31 15:00:24	49.141	10.71	466.6	3	9	2011	3	8858	1
2011-09-17	1899-12-31 23:00:19	49.1405	10.7091	458.86	3	9	2011	4	8858	1
2011-09-18	1899-12-31 07:01:24	49.1418	10.7013	458.73	3	9	2011	1	8858	1
2011-09-18	1899-12-31 11:00:48	49.1419	10.7022	459.86	3	9	2011	2	8858	1
2011-09-18	1899-12-31 15:00:28	49.141	10.71	462.82	3	9	2011	3	8858	1
2011-09-18	1899-12-31 23:00:54	49.1418	10.7013	466.43	3	9	2011	4	8858	1
2011-09-19	1899-12-31 11:00:41	49.1409	10.7095	463.32	3	9	2011	2	8858	1
2011-09-19	1899-12-31 15:00:42	49.141	10.7101	463.69	3	9	2011	3	8858	1
2011-09-19	1899-12-31 23:01:12	49.1417	10.7013	460.03	3	9	2011	4	8858	1
2011-09-20	1899-12-31 11:00:41	49.1394	10.7145	464.9	3	9	2011	2	8858	1
2011-09-20	1899-12-31 15:00:42	49.1387	10.7158	464.91	3	9	2011	3	8858	1
2011-09-20	1899-12-31 23:00:42	49.1405	10.7091	462.38	3	9	2011	4	8858	1
2011-09-21	1899-12-31 07:00:04	49.1419	10.7022	467.98	3	9	2011	1	8858	1
2011-09-21	1899-12-31 11:00:42	49.142	10.7022	468.08	3	9	2011	2	8858	1
2011-09-21	1899-12-31 15:00:37	49.1411	10.71	466.68	3	9	2011	3	8858	1
2011-09-21	1899-12-31 23:00:24	49.1405	10.7093	457.69	3	9	2011	4	8858	1
2011-09-22	1899-12-31 11:00:41	49.1388	10.7157	468.32	3	9	2011	2	8858	1
2011-09-22	1899-12-31 15:00:38	49.1411	10.7101	469.76	3	9	2011	3	8858	1
2011-09-22	1899-12-31 23:00:23	49.1405	10.7092	459.83	3	9	2011	4	8858	1
2011-09-23	1899-12-31 07:00:48	49.1398	10.707	465.04	3	9	2011	1	8858	1
2011-09-23	1899-12-31 11:00:42	49.1408	10.7097	468.38	3	9	2011	2	8858	1
2011-09-23	1899-12-31 15:00:42	49.1402	10.7185	464.53	3	9	2011	3	8858	1
2011-09-23	1899-12-31 23:00:42	49.1406	10.7092	471.13	3	9	2011	4	8858	1
2011-09-24	1899-12-31 11:00:42	49.1408	10.7097	465.97	3	9	2011	2	8858	1
2011-09-24	1899-12-31 15:00:36	49.1444	10.7082	466.05	3	9	2011	3	8858	1
2011-09-24	1899-12-31 23:00:44	49.1405	10.7091	458.59	3	9	2011	4	8858	1
2011-09-25	1899-12-31 11:00:23	49.1402	10.704	466.14	3	9	2011	2	8858	1
2011-09-25	1899-12-31 15:00:54	49.1401	10.7039	462.94	3	9	2011	3	8858	1
2011-09-25	1899-12-31 23:00:49	49.1403	10.7039	462.53	3	9	2011	4	8858	1
2011-09-26	1899-12-31 11:00:49	49.1402	10.7038	465.78	3	9	2011	2	8858	1
2011-09-26	1899-12-31 15:00:42	49.1402	10.7039	466.86	3	9	2011	3	8858	1
2011-09-26	1899-12-31 23:01:07	49.1405	10.7092	464.63	3	9	2011	4	8858	1
2011-09-27	1899-12-31 11:00:48	49.1402	10.7039	464.59	3	9	2011	2	8858	1
2011-09-27	1899-12-31 15:00:42	49.1393	10.7124	461.68	3	9	2011	3	8858	1
2011-09-27	1899-12-31 23:00:42	49.1403	10.7039	463.57	3	9	2011	4	8858	1
2011-09-28	1899-12-31 07:00:38	49.1391	10.7081	457.59	3	9	2011	1	8858	1
2011-09-28	1899-12-31 11:00:43	49.1398	10.7052	448.36	3	9	2011	2	8858	1
2011-09-28	1899-12-31 23:00:42	49.1405	10.7091	461.92	3	9	2011	4	8858	1
2011-09-29	1899-12-31 07:00:48	49.142	10.7022	460.97	3	9	2011	1	8858	1
2011-09-29	1899-12-31 11:01:12	49.1394	10.7145	461.75	3	9	2011	2	8858	1
2011-09-29	1899-12-31 15:00:23	49.1412	10.71	458.87	3	9	2011	3	8858	1
2011-09-29	1899-12-31 23:00:54	49.1405	10.7091	457.58	3	9	2011	4	8858	1
2011-09-30	1899-12-31 07:00:54	49.142	10.7022	461.31	3	9	2011	1	8858	1
2011-09-30	1899-12-31 11:00:48	49.142	10.7022	462.46	3	9	2011	2	8858	1
2011-09-30	1899-12-31 15:00:42	49.1419	10.7026	461.76	3	9	2011	3	8858	1
2011-09-30	1899-12-31 23:00:25	49.1405	10.7091	459.71	3	9	2011	4	8858	1
2011-10-01	1899-12-31 07:00:45	49.1419	10.701	463.27	3	9	2011	1	8858	1
2011-10-01	1899-12-31 11:00:42	49.1418	10.7013	475.29	3	9	2011	2	8858	1
2011-10-01	1899-12-31 15:00:48	49.1407	10.7105	463.06	3	9	2011	3	8858	1
2011-10-01	1899-12-31 23:00:07	49.1405	10.7091	463.21	3	10	2011	4	8858	1
2011-10-02	1899-12-31 07:00:48	49.1419	10.7011	466.73	3	10	2011	1	8858	1
2011-10-02	1899-12-31 11:00:27	49.1418	10.7011	460.39	3	10	2011	2	8858	1
2011-10-02	1899-12-31 15:00:42	49.1402	10.704	461.93	3	10	2011	3	8858	1
2011-10-02	1899-12-31 23:00:37	49.1403	10.7039	453.77	3	10	2011	4	8858	1
2011-10-03	1899-12-31 07:00:54	49.1405	10.7091	464.31	3	10	2011	1	8858	1
2011-10-03	1899-12-31 11:00:47	49.1409	10.7096	467.71	3	10	2011	2	8858	1
2011-10-03	1899-12-31 15:00:47	49.1445	10.708	464.04	3	10	2011	3	8858	1
2011-10-03	1899-12-31 23:00:47	49.1403	10.7039	461.41	3	10	2011	4	8858	1
2011-10-04	1899-12-31 07:00:23	49.1418	10.7012	464.31	3	10	2011	1	8858	1
2011-10-04	1899-12-31 11:00:47	49.1403	10.7039	460.13	3	10	2011	2	8858	1
2011-10-04	1899-12-31 15:00:48	49.1446	10.7076	465.9	3	10	2011	3	8858	1
2011-10-04	1899-12-31 23:00:41	49.1418	10.7013	457.16	3	10	2011	4	8858	1
2011-10-05	1899-12-31 07:00:37	49.1418	10.7012	462.81	3	10	2011	1	8858	1
2011-10-05	1899-12-31 11:00:42	49.1418	10.7012	466.1	3	10	2011	2	8858	1
2011-10-05	1899-12-31 15:00:14	49.1418	10.7013	464.79	3	10	2011	3	8858	1
2011-10-05	1899-12-31 23:00:42	49.1382	10.7147	459.46	3	10	2011	4	8858	1
2011-10-06	1899-12-31 07:00:48	49.1394	10.7144	461.85	3	10	2011	1	8858	1
2011-10-06	1899-12-31 11:00:42	49.1382	10.7147	471.42	3	10	2011	2	8858	1
2011-10-06	1899-12-31 15:00:23	49.1412	10.7097	465.12	3	10	2011	3	8858	1
2011-10-06	1899-12-31 23:00:26	49.1406	10.7093	453.6	3	10	2011	4	8858	1
2011-10-07	1899-12-31 11:00:26	49.1382	10.7146	465.08	3	10	2011	2	8858	1
2011-10-07	1899-12-31 15:00:42	49.1446	10.708	462.71	3	10	2011	3	8858	1
2011-10-07	1899-12-31 23:00:47	49.1405	10.7092	465.25	3	10	2011	4	8858	1
2011-10-08	1899-12-31 11:00:42	49.1411	10.71	462.13	3	10	2011	2	8858	1
2011-10-08	1899-12-31 15:00:12	49.1444	10.7083	483.49	3	10	2011	3	8858	1
2011-10-08	1899-12-31 23:00:30	49.1404	10.7091	463.49	3	10	2011	4	8858	1
2011-10-09	1899-12-31 11:00:23	49.1442	10.7085	466.87	3	10	2011	2	8858	1
2011-10-09	1899-12-31 15:00:41	49.138	10.7144	458.01	3	10	2011	3	8858	1
2011-10-09	1899-12-31 23:00:48	49.1392	10.7082	460.99	3	10	2011	4	8858	1
2011-10-10	1899-12-31 11:00:42	49.1382	10.7144	465.08	3	10	2011	2	8858	1
2011-10-10	1899-12-31 15:00:23	49.1409	10.7101	465.1	3	10	2011	3	8858	1
2011-10-10	1899-12-31 23:00:53	49.1406	10.7092	459.64	3	10	2011	4	8858	1
2011-10-11	1899-12-31 11:00:48	49.1382	10.7144	454.39	3	10	2011	2	8858	1
2011-10-11	1899-12-31 15:00:42	49.1408	10.71	461.87	3	10	2011	3	8858	1
2011-10-11	1899-12-31 23:00:23	49.1405	10.7091	462.5	3	10	2011	4	8858	1
2011-10-12	1899-12-31 07:00:42	49.1418	10.7012	464.7	3	10	2011	1	8858	1
2011-10-12	1899-12-31 11:00:07	49.1418	10.7011	463.04	3	10	2011	2	8858	1
2011-10-12	1899-12-31 15:00:09	49.1381	10.7145	462.4	3	10	2011	3	8858	1
2011-10-12	1899-12-31 23:00:12	49.1406	10.7094	463.2	3	10	2011	4	8858	1
2011-10-13	1899-12-31 11:00:48	49.1382	10.7145	461.99	3	10	2011	2	8858	1
2011-10-13	1899-12-31 15:00:50	49.1411	10.71	463.37	3	10	2011	3	8858	1
2011-10-13	1899-12-31 23:00:26	49.1404	10.7091	451.67	3	10	2011	4	8858	1
2011-10-14	1899-12-31 11:00:47	49.1419	10.7012	461.83	3	10	2011	2	8858	1
2011-10-14	1899-12-31 15:00:41	49.1414	10.7092	458.39	3	10	2011	3	8858	1
2011-10-14	1899-12-31 23:00:43	49.1398	10.707	457.64	3	10	2011	4	8858	1
2011-10-15	1899-12-31 07:00:48	49.1382	10.7147	464.71	3	10	2011	1	8858	1
2011-10-15	1899-12-31 11:00:23	49.1419	10.7011	463.15	3	10	2011	2	8858	1
2011-10-15	1899-12-31 15:00:54	49.1419	10.7011	469.9	3	10	2011	3	8858	1
2011-10-15	1899-12-31 23:01:12	49.1418	10.7013	475.51	3	10	2011	4	8858	1
2011-10-16	1899-12-31 07:00:48	49.1408	10.7138	470	3	10	2011	1	8858	1
2011-10-16	1899-12-31 11:00:42	49.1412	10.7089	466	3	10	2011	2	8858	1
2011-10-16	1899-12-31 15:00:42	49.1382	10.7146	466.6	3	10	2011	3	8858	1
2011-10-16	1899-12-31 23:01:17	49.1418	10.7012	463.67	3	10	2011	4	8858	1
2011-10-17	1899-12-31 11:00:41	49.1418	10.7012	468.61	3	10	2011	2	8858	1
2011-10-17	1899-12-31 15:00:23	49.1427	10.7085	470.52	3	10	2011	3	8858	1
2011-10-17	1899-12-31 23:00:23	49.1418	10.7013	463.5	3	10	2011	4	8858	1
2011-10-18	1899-12-31 11:01:43	49.1411	10.7096	464.89	3	10	2011	2	8858	1
2011-10-18	1899-12-31 15:00:49	49.1414	10.7089	466.16	3	10	2011	3	8858	1
2011-10-18	1899-12-31 23:00:23	49.1417	10.7013	457.46	3	10	2011	4	8858	1
2011-10-19	1899-12-31 23:00:24	49.1382	10.7147	462.38	3	10	2011	4	8858	1
2011-10-20	1899-12-31 23:00:42	49.1382	10.7147	458.71	3	10	2011	4	8858	1
2011-10-21	1899-12-31 23:00:23	49.1415	10.7054	472.53	3	10	2011	4	8858	1
2011-10-22	1899-12-31 07:00:45	49.1408	10.7138	466.66	3	10	2011	1	8858	1
2011-10-22	1899-12-31 23:01:54	49.1383	10.7147	470.98	3	10	2011	4	8858	1
2011-10-23	1899-12-31 07:00:46	49.1382	10.7146	460.26	3	10	2011	1	8858	1
2011-10-23	1899-12-31 23:00:23	49.1382	10.7147	460.99	3	10	2011	4	8858	1
2011-10-24	1899-12-31 07:00:48	49.144	10.7072	460.99	3	10	2011	1	8858	1
2011-10-24	1899-12-31 23:00:23	49.1376	10.7144	462.19	3	10	2011	4	8858	1
2011-10-25	1899-12-31 23:00:42	49.1406	10.7093	459.31	3	10	2011	4	8858	1
2011-10-26	1899-12-31 23:00:42	49.1405	10.7091	461.9	3	10	2011	4	8858	1
2011-10-27	1899-12-31 23:00:54	49.1409	10.7138	458.76	3	10	2011	4	8858	1
2011-10-28	1899-12-31 07:00:54	49.1389	10.7113	465.44	3	10	2011	1	8858	1
2011-10-28	1899-12-31 23:00:54	49.1405	10.7091	460.73	3	10	2011	4	8858	1
2011-10-29	1899-12-31 23:00:42	49.1409	10.7138	464.37	3	10	2011	4	8858	1
2011-10-30	1899-12-31 23:00:23	49.1383	10.7147	457.92	3	10	2011	4	8858	1
2011-10-31	1899-12-31 23:00:45	49.1405	10.7091	461.98	3	10	2011	4	8858	1
2011-11-01	1899-12-31 23:00:23	49.1409	10.7138	461.05	3	11	2011	4	8858	1
2011-11-02	1899-12-31 23:00:23	49.141	10.7138	463.57	3	11	2011	4	8858	1
2011-11-03	1899-12-31 23:00:23	49.1405	10.7091	458.99	3	11	2011	4	8858	1
2011-11-04	1899-12-31 23:00:48	49.1392	10.7082	456.89	3	11	2011	4	8858	1
2011-11-05	1899-12-31 07:00:23	49.1407	10.7138	462.3	3	11	2011	1	8858	1
2011-11-05	1899-12-31 23:01:09	49.1408	10.7138	460.12	3	11	2011	4	8858	1
2011-11-06	1899-12-31 07:00:47	49.1396	10.7215	485.51	3	11	2011	1	8858	1
2011-11-06	1899-12-31 23:01:24	49.1418	10.7013	459.49	3	11	2011	4	8858	1
2011-11-09	1899-12-31 23:00:48	49.1409	10.7138	460.05	3	11	2011	4	8858	1
2011-11-10	1899-12-31 23:00:42	49.1401	10.7157	463.81	3	11	2011	4	8858	1
2011-11-11	1899-12-31 07:00:23	49.1407	10.7138	456.15	3	11	2011	1	8858	1
2011-11-14	1899-12-31 23:00:23	49.1408	10.7139	458.33	3	11	2011	4	8858	1
2011-11-15	1899-12-31 07:00:48	49.1405	10.7139	457.87	3	11	2011	1	8858	1
2011-11-15	1899-12-31 23:00:48	49.1382	10.7147	463.04	3	11	2011	4	8858	1
2011-11-16	1899-12-31 23:00:54	49.1391	10.7081	461.91	3	11	2011	4	8858	1
2011-11-17	1899-12-31 23:00:23	49.1391	10.7081	460.32	3	11	2011	4	8858	1
2011-11-18	1899-12-31 23:00:23	49.1409	10.7138	457.14	3	11	2011	4	8858	1
2011-11-19	1899-12-31 07:01:17	49.1409	10.7138	456.55	3	11	2011	1	8858	1
2011-11-19	1899-12-31 23:01:17	49.1409	10.7138	463.83	3	11	2011	4	8858	1
2011-11-20	1899-12-31 23:01:12	49.1392	10.7082	463.02	3	11	2011	4	8858	1
2011-11-21	1899-12-31 07:00:48	49.1405	10.7043	454.64	3	11	2011	1	8858	1
2011-11-21	1899-12-31 23:00:23	49.1409	10.7138	459.28	3	11	2011	4	8858	1
2011-11-22	1899-12-31 07:01:13	49.1401	10.7157	453.73	3	11	2011	1	8858	1
2011-11-22	1899-12-31 23:00:42	49.1405	10.7091	457.31	3	11	2011	4	8858	1
2011-11-23	1899-12-31 23:00:41	49.1409	10.7138	459.29	3	11	2011	4	8858	1
2011-11-24	1899-12-31 23:00:42	49.1409	10.7138	459.05	3	11	2011	4	8858	1
2011-11-25	1899-12-31 23:00:23	49.1409	10.7138	457.9	3	11	2011	4	8858	1
2011-11-26	1899-12-31 23:00:42	49.1401	10.7157	458.37	3	11	2011	4	8858	1
2011-11-27	1899-12-31 07:00:23	49.1401	10.7157	455.71	3	11	2011	1	8858	1
2011-11-27	1899-12-31 23:00:50	49.1391	10.7082	456.95	3	11	2011	4	8858	1
2011-11-28	1899-12-31 07:00:42	49.1401	10.7158	458.64	3	11	2011	1	8858	1
2011-11-28	1899-12-31 23:00:42	49.1408	10.7138	454.53	3	11	2011	4	8858	1
2011-11-29	1899-12-31 07:01:18	49.1394	10.7127	459.75	3	11	2011	1	8858	1
2011-11-29	1899-12-31 23:00:23	49.1409	10.7138	463.08	3	11	2011	4	8858	1
2011-11-30	1899-12-31 23:00:42	49.1409	10.7138	460.33	3	11	2011	4	8858	1
2011-12-01	1899-12-31 23:00:23	49.1401	10.7156	457.66	3	12	2011	4	8858	1
2011-12-02	1899-12-31 23:00:42	49.1409	10.7138	452.08	3	12	2011	4	8858	1
2011-12-03	1899-12-31 23:00:37	49.1401	10.7157	459.67	3	12	2011	4	8858	1
2011-12-04	1899-12-31 07:00:42	49.1401	10.7157	459.8	3	12	2011	1	8858	1
2011-12-04	1899-12-31 23:00:23	49.1408	10.7138	459.02	3	12	2011	4	8858	1
2011-12-05	1899-12-31 23:01:24	49.1401	10.7158	461.77	3	12	2011	4	8858	1
2011-12-06	1899-12-31 07:00:54	49.1402	10.7147	452.64	3	12	2011	1	8858	1
2011-12-06	1899-12-31 23:00:41	49.1401	10.7157	454.47	3	12	2011	4	8858	1
2011-12-07	1899-12-31 23:00:48	49.1407	10.7138	457.66	3	12	2011	4	8858	1
2011-12-08	1899-12-31 23:00:23	49.1401	10.7157	459.16	3	12	2011	4	8858	1
2011-12-09	1899-12-31 23:00:42	49.1401	10.7157	458.52	3	12	2011	4	8858	1
2011-12-10	1899-12-31 07:01:14	49.1423	10.7041	465.94	3	12	2011	1	8858	1
2011-12-10	1899-12-31 23:00:23	49.1441	10.7083	459.39	3	12	2011	4	8858	1
2011-12-11	1899-12-31 23:00:53	49.1406	10.7095	456.25	3	12	2011	4	8858	1
2011-12-12	1899-12-31 23:00:54	49.14	10.7158	456.91	3	12	2011	4	8858	1
[truncated: 6,433 more rows]
